# Supplementary material for: Antioxidants Prevent the Effects of Physical Exercise on Visual Cortical Plasticity
Source: Cells. 2022 Dec 22;12(1):48. doi: 10.3390/cells12010048 (PMC9818657; doi:10.3390/cells12010048)
Supplement: Supplementary file 1 [file cells-12-00048-s001.zip › Table S1.xls]

Comparison (group1/group2)	Group	ProteinGroups	AVG Log2 Ratio	Absolute AVG Log2 Ratio	Pvalue	Qvalue	# of Ratios	UniProtIds	Genes	ProteinDescriptions	ProteinNames	# Unique Total Peptides	% Change	Ratio	Condition Numerator	Condition Denominator	GO Cellular Component	GO Molecular Function	GO Biological Process
SC_V / W_C	Q9JHU4	Q9JHU4	-0.278788700192455	0.278788700192455	3.38372062100589E-97	2.23393235398809E-93	3854	Q9JHU4	Dync1h1	Cytoplasmic dynein 1 heavy chain 1	DYHC1_MOUSE	194	-17.5717197890018	0.824282802109982	SC_V	W_C	cytoplasm,centrosome,cytoplasmic dynein complex,microtubule,membrane,filopodium,extracellular matrix,extracellular exosome	RNA binding,protein binding,ATP binding,ATP-dependent microtubule motor activity, minus-end-directed,dynein light chain binding,dynein intermediate chain binding,dynein light intermediate chain binding	cilium movement,cytoplasmic microtubule organization,positive regulation of intracellular transport,cytoplasmic mRNA processing body assembly,stress granule assembly,establishment of spindle localization,regulation of mitotic spindle organization,minus-end-directed vesicle transport along microtubule,regulation of metaphase plate congression,Requires Ontology
SC_V / W_C	Q68FD5	Q68FD5	-0.104955902071279	0.104955902071279	3.88178806489974E-90	1.2813782402234E-86	2848	Q68FD5	Cltc	Clathrin heavy chain 1	CLH1_MOUSE	102	-7.01666362045532	0.929833363795447	SC_V	W_C	mitochondrion,lysosome,endosome,spindle,cytosol,focal adhesion,membrane,membrane coat,clathrin coat,clathrin coat of trans-Golgi network vesicle,clathrin coat of coated pit,clathrin-coated vesicle,extracellular matrix,Myb complex,melanosome,myelin sheath,protein complex,extracellular exosome,clathrin complex,extracellular vesicle,mitotic spindle microtubule	RNA binding,double-stranded RNA binding,structural molecule activity,protein binding,protein kinase binding,clathrin light chain binding,disordered domain specific binding	mitotic cell cycle,osteoblast differentiation,intracellular protein transport,receptor-mediated endocytosis,autophagy,receptor internalization,transferrin transport,retrograde transport, endosome to Golgi,clathrin coat assembly,cell division,regulation of mitotic spindle organization,mitotic spindle assembly,negative regulation of hyaluronan biosynthetic process,negative regulation of protein loc…
W_C / SC_C	Q9JHU4	Q9JHU4	0.244683194848272	0.244683194848272	5.19638720488935E-64	1.14355161088932E-60	2876	Q9JHU4	Dync1h1	Cytoplasmic dynein 1 heavy chain 1	DYHC1_MOUSE	194	18.4832561912521	1.18483256191252	W_C	SC_C	cytoplasm,centrosome,cytoplasmic dynein complex,microtubule,membrane,filopodium,extracellular matrix,extracellular exosome	RNA binding,protein binding,ATP binding,ATP-dependent microtubule motor activity, minus-end-directed,dynein light chain binding,dynein intermediate chain binding,dynein light intermediate chain binding	cilium movement,cytoplasmic microtubule organization,positive regulation of intracellular transport,cytoplasmic mRNA processing body assembly,stress granule assembly,establishment of spindle localization,regulation of mitotic spindle organization,minus-end-directed vesicle transport along microtubule,regulation of metaphase plate congression,Requires Ontology
SC_V / W_C	Q9QXS1	Q9QXS1	-0.236569320876678	0.236569320876678	3.44053249973083E-62	5.67859889080574E-59	2803	Q9QXS1	Plec	Plectin	PLEC_MOUSE	155	-15.1238760492408	0.848761239507592	SC_V	W_C	cytosol,brush border,focal adhesion,hemidesmosome,extracellular matrix,sarcolemma,contractile fiber,intermediate filament cytoskeleton,extracellular exosome	RNA binding,actin binding,protein binding,structural constituent of muscle,ankyrin binding,cadherin binding	hemidesmosome assembly
W_C / SC_C	Q62261	Q62261	0.12535164942483	0.12535164942483	1.42025632189396E-60	1.87530644742878E-57	2586	Q62261	Sptbn1	Spectrin beta chain, non-erythrocytic 1	SPTB2_MOUSE	135	9.07735706594872	1.09077357065949	W_C	SC_C	nucleus,nucleolus,cytoplasm,plasma membrane,spectrin,endomembrane system,postsynaptic density,membrane,axolemma,cortical cytoskeleton,M band,cuticular plate,protein complex,extracellular exosome	RNA binding,actin binding,structural constituent of cytoskeleton,protein binding,calmodulin binding,phospholipid binding,ankyrin binding,protein complex binding,cadherin binding,GTPase binding	mitotic cytokinesis,plasma membrane organization,cytoskeleton organization,common-partner SMAD protein phosphorylation,SMAD protein import into nucleus,Golgi to plasma membrane protein transport,actin filament capping,membrane assembly,protein targeting to plasma membrane,positive regulation of interleukin-2 secretion,regulation of protein localization to plasma membrane,positive regulation of pr…
SC_V / W_C	Q62261	Q62261	-0.204536248174036	0.204536248174036	1.37945206361561E-53	1.51785708733171E-50	3510	Q62261	Sptbn1	Spectrin beta chain, non-erythrocytic 1	SPTB2_MOUSE	135	-13.2182399211477	0.867817600788523	SC_V	W_C	nucleus,nucleolus,cytoplasm,plasma membrane,spectrin,endomembrane system,postsynaptic density,membrane,axolemma,cortical cytoskeleton,M band,cuticular plate,protein complex,extracellular exosome	RNA binding,actin binding,structural constituent of cytoskeleton,protein binding,calmodulin binding,phospholipid binding,ankyrin binding,protein complex binding,cadherin binding,GTPase binding	mitotic cytokinesis,plasma membrane organization,cytoskeleton organization,common-partner SMAD protein phosphorylation,SMAD protein import into nucleus,Golgi to plasma membrane protein transport,actin filament capping,membrane assembly,protein targeting to plasma membrane,positive regulation of interleukin-2 secretion,regulation of protein localization to plasma membrane,positive regulation of pr…
SC_V / W_C	P17426	P17426	-0.193304653875014	0.193304653875014	1.01033843070642E-52	9.52893474217687E-50	857	P17426	Ap2a1	AP-2 complex subunit alpha-1	AP2A1_MOUSE	38	-12.5399943867527	0.874600056132473	SC_V	W_C	clathrin-coated pit,membrane,basolateral plasma membrane,apical plasma membrane,membrane coat,clathrin adaptor complex,secretory granule,filopodium tip	protein binding,protein C-terminus binding,protein transporter activity,protein kinase binding,protein complex binding,low-density lipoprotein particle receptor binding	intracellular protein transport,endocytosis,vesicle-mediated transport,negative regulation of hyaluronan biosynthetic process
SC_V / W_C	P39053	P39053	-0.216614771092226	0.216614771092226	1.67295399349441E-51	1.38060528313126E-48	1421	P39053	Dnm1	Dynamin-1	DYN1_MOUSE	47	-13.9417607069865	0.860582392930135	SC_V	W_C	photoreceptor inner segment,microtubule,membrane coat,mitochondrial membrane,myelin sheath,synapse,extracellular exosome	RNA binding,GTPase activity,protein binding,GTP binding,microtubule binding,protein kinase binding,identical protein binding,protein dimerization activity	mitochondrial fission,dynamin family protein polymerization involved in mitochondrial fission,endocytosis,receptor-mediated endocytosis,endosome organization,sensory perception of sound,adult locomotory behavior,synaptic vesicle budding from presynaptic endocytic zone membrane,protein tetramerization,synaptic transmission, GABAergic,membrane fusion,toxin transport
SC_V / SC_C	P20152	P20152	0.820732476869388	0.820732476869388	5.82265636132483E-51	4.27124192194073E-48	408	P20152	Vim	Vimentin	VIME_MOUSE	27	76.6302541984372	1.76630254198437	SC_V	SC_C	cytoplasm,peroxisome,cytosol,cytoskeleton,intermediate filament,plasma membrane,focal adhesion,extracellular matrix,cell leading edge,cell projection,neuron projection,type III intermediate filament,extracellular exosome	glycoprotein binding,double-stranded RNA binding,structural molecule activity,structural constituent of cytoskeleton,structural constituent of eye lens,protein binding,protein C-terminus binding,identical protein binding,scaffold protein binding,keratin filament binding	positive regulation of gene expression,negative regulation of neuron projection development,astrocyte development,intermediate filament-based process,intermediate filament organization,Bergmann glial cell differentiation,SMAD protein signal transduction,lens fiber cell development
SC_V / W_C	Q6ZQ38	Q6ZQ38	-0.363851577923819	0.363851577923819	2.13205411296711E-50	1.40758212538089E-47	684	Q6ZQ38	Cand1	Cullin-associated NEDD8-dissociated protein 1	CAND1_MOUSE	31	-22.2912789883098	0.777087210116902	SC_V	W_C	ubiquitin ligase complex,nucleus,nucleoplasm,cytoplasm,Golgi apparatus,cytosol,membrane,cullin-RING ubiquitin ligase complex,extracellular exosome	protein binding,TBP-class protein binding	SCF complex assembly,protein ubiquitination,cell differentiation,negative regulation of catalytic activity,positive regulation of transcription, DNA-templated,positive regulation of RNA polymerase II transcriptional preinitiation complex assembly
SC_V / W_C	Q8BZ98	Q8BZ98	-0.275227257589405	0.275227257589405	1.12121822005133E-48	6.72934789888992E-46	669	Q8BZ98	Dnm3	Dynamin-3	DYN3_MOUSE	32	-17.3679856490996	0.826320143509004	SC_V	W_C	photoreceptor inner segment,mitochondrion,Golgi apparatus,microtubule,postsynaptic density,axon,mitochondrial membrane,synaptic cleft,dendritic spine head,perinuclear region of cytoplasm,extracellular exosome,postsynaptic endocytic zone membrane	GTPase activity,protein binding,GTP binding,microtubule binding,type 1 metabotropic glutamate receptor binding,type 5 metabotropic glutamate receptor binding,nitric-oxide synthase binding	mitochondrial fission,dynamin family protein polymerization involved in mitochondrial fission,synaptic vesicle budding from presynaptic endocytic zone membrane,positive regulation of filopodium assembly,negative regulation of dendritic spine morphogenesis,membrane fusion,postsynaptic neurotransmitter receptor internalization
SC_V / W_C	Q8BL66	Q8BL66	0.250433294807586	0.250433294807586	1.73657638371815E-43	9.5540644044227E-41	456	Q8BL66	Eea1	Early endosome antigen 1	EEA1_MOUSE	22	18.9564331628307	1.18956433162831	SC_V	W_C	endosome,early endosome,cytosol,serine-pyruvate aminotransferase complex,extrinsic component of plasma membrane,cytoplasmic vesicle,early endosome membrane,axonal spine,recycling endosome,extracellular exosome	nucleic acid binding,protein binding,1-phosphatidylinositol binding,GTP-dependent protein binding,protein homodimerization activity,metal ion binding	endocytosis,vesicle fusion,viral RNA genome replication
SC_V / W_C	P07901	P07901	-0.117333438238638	0.117333438238638	5.64301021251091E-43	2.86578103253824E-40	837	P07901	Hsp90aa1	Heat shock protein HSP 90-alpha	HS90A_MOUSE	29	-7.8109975570496	0.921890024429504	SC_V	W_C	intracellular,nucleus,cytoplasm,cytosol,membrane,ruffle membrane,melanosome,myelin sheath,protein complex,extracellular exosome	RNA binding,protein tyrosine kinase activity,protein binding,ATP binding,ATPase activity,MHC class II protein complex binding,nitric-oxide synthase regulator activity,TPR domain binding,identical protein binding,protein homodimerization activity,histone deacetylase binding,GTPase binding,unfolded protein binding,DNA polymerase binding,disordered domain specific binding,protein tyrosine kinase bin…	nitric oxide biosynthetic process,response to unfolded protein,telomere maintenance via telomerase,response to heat,response to cold,peptidyl-tyrosine phosphorylation,regulation of protein ubiquitination,protein refolding,protein import into mitochondrial outer membrane,positive regulation of nitric oxide biosynthetic process,positive regulation of cytotoxic T cell differentiation,response to ant…
SC_V / W_C	Q8BVE3	Q8BVE3	-0.439566830770894	0.439566830770894	1.54065500454039E-42	7.26528881426832E-40	456	Q8BVE3	Atp6v1h	V-type proton ATPase subunit H	VATH_MOUSE	22	-26.2644033436495	0.737355966563505	SC_V	W_C	vacuolar proton-transporting V-type ATPase, V1 domain,lysosomal membrane,extracellular exosome	proton-transporting ATPase activity, rotational mechanism	endocytosis,vacuolar acidification,ATP hydrolysis coupled proton transport
SC_V / W_C	Q8BH59	Q8BH59	-0.0869402133479246	0.0869402133479246	5.11465414124512E-42	2.25112977603335E-39	761	Q8BH59	Slc25a12	Calcium-binding mitochondrial carrier protein Aralar1	CMC1_MOUSE	33	-5.84825188890215	0.941517481110979	SC_V	W_C	mitochondrion,mitochondrial inner membrane,integral component of membrane,myelin sheath	L-glutamate transmembrane transporter activity,calcium ion binding,L-aspartate transmembrane transporter activity	aspartate transport,L-glutamate transport,malate-aspartate shuttle,response to calcium ion,L-glutamate transmembrane transport,L-aspartate transmembrane transport
W_C / SC_C	Q68FD5	Q68FD5	0.038707440644704	0.038707440644704	3.98469289520063E-41	1.64418390588216E-38	2126	Q68FD5	Cltc	Clathrin heavy chain 1	CLH1_MOUSE	102	2.71931171626394	1.02719311716264	W_C	SC_C	mitochondrion,lysosome,endosome,spindle,cytosol,focal adhesion,membrane,membrane coat,clathrin coat,clathrin coat of trans-Golgi network vesicle,clathrin coat of coated pit,clathrin-coated vesicle,extracellular matrix,Myb complex,melanosome,myelin sheath,protein complex,extracellular exosome,clathrin complex,extracellular vesicle,mitotic spindle microtubule	RNA binding,double-stranded RNA binding,structural molecule activity,protein binding,protein kinase binding,clathrin light chain binding,disordered domain specific binding	mitotic cell cycle,osteoblast differentiation,intracellular protein transport,receptor-mediated endocytosis,autophagy,receptor internalization,transferrin transport,retrograde transport, endosome to Golgi,clathrin coat assembly,cell division,regulation of mitotic spindle organization,mitotic spindle assembly,negative regulation of hyaluronan biosynthetic process,negative regulation of protein loc…
W_C / SC_C	Q9QXS1	Q9QXS1	0.169172647665004	0.169172647665004	4.52741649615522E-41	1.66055576153426E-38	2086	Q9QXS1	Plec	Plectin	PLEC_MOUSE	155	12.441347456046	1.12441347456046	W_C	SC_C	cytosol,brush border,focal adhesion,hemidesmosome,extracellular matrix,sarcolemma,contractile fiber,intermediate filament cytoskeleton,extracellular exosome	RNA binding,actin binding,protein binding,structural constituent of muscle,ankyrin binding,cadherin binding	hemidesmosome assembly
SC_V / W_C	Q91VD9	Q91VD9	-0.264818655364486	0.264818655364486	4.46615865609343E-41	1.66055576153426E-38	592	Q91VD9	Ndufs1	NADH-ubiquinone oxidoreductase 75 kDa subunit, mitochondrial	NDUS1_MOUSE	26	-16.7696652562138	0.832303347437862	SC_V	W_C	mitochondrion,mitochondrial respiratory chain complex I,mitochondrial intermembrane space,myelin sheath,plasma membrane respiratory chain complex I	NADH dehydrogenase (ubiquinone) activity,electron carrier activity,metal ion binding,iron-sulfur cluster binding,2 iron, 2 sulfur cluster binding,4 iron, 4 sulfur cluster binding	apoptotic mitochondrial changes,ATP synthesis coupled electron transport,cellular respiration,ATP metabolic process,regulation of mitochondrial membrane potential,reactive oxygen species metabolic process
SC_V / W_C	Q99104	Q99104	-0.2586248973405	0.2586248973405	4.16279069973153E-39	1.44646022103303E-36	1143	Q99104	Myo5a	Unconventional myosin-Va	MYO5A_MOUSE	59	-16.4115738291679	0.835884261708321	SC_V	W_C	ruffle,photoreceptor outer segment,cytoplasm,Golgi apparatus,cytosol,intermediate filament,membrane,myosin complex,unconventional myosin complex,secretory granule,filopodium tip,insulin-responsive compartment,melanosome,actomyosin,neuronal cell body,extracellular exosome,lysosome,early endosome,late endosome,peroxisome,endoplasmic reticulum,actin filament,vesicle,microtubule plus-end,recycling en…	microfilament motor activity,RNA binding,motor activity,actin binding,calcium ion binding,protein binding,calmodulin binding,ATP binding,Rab GTPase binding,disordered domain specific binding	melanin metabolic process,transport,exocytosis,post-Golgi vesicle-mediated transport,chemical synaptic transmission,visual perception,vesicle-mediated transport,actin filament-based movement,vesicle transport along actin filament,insulin secretion,melanocyte differentiation,regulation of inositol 1,4,5-trisphosphate-sensitive calcium-release channel activity,locomotion involved in locomotory beha…
SC_V / W_C	Q8CAQ8	Q8CAQ8	-0.226403483452673	0.226403483452673	2.05958719104405E-38	6.79869731763641E-36	477	Q8CAQ8	Immt	MICOS complex subunit Mic60	MIC60_MOUSE	20	-14.5236910054363	0.854763089945637	SC_V	W_C	mitochondrion,mitochondrial inner membrane,membrane,myelin sheath,MICOS complex	RNA binding,protein binding	cristae formation,mitochondrial calcium ion homeostasis
SC_V / W_C	Q9D394	Q9D394	-0.203740222502848	0.203740222502848	5.5731740657848E-38	1.75209977058625E-35	272	Q9D394	Rufy3	Protein RUFY3	RUFY3_MOUSE	15	-13.1703437487803	0.868296562512197	SC_V	W_C	cytoplasm,cytosol,endomembrane system,membrane,lamellipodium,cell junction,filopodium,axon,dendrite,growth cone,neuronal cell body,perikaryon,invadopodium	protein binding	actin filament organization,positive regulation of cell migration,positive regulation of axon extension,regulation of axonogenesis,negative regulation of axonogenesis,positive regulation of axonogenesis,positive regulation of intracellular protein transport,regulation of establishment of cell polarity
W_V / W_C	Q9JHU4	Q9JHU4	-0.134649755623094	0.134649755623094	7.45948884070308E-38	2.23852478756008E-35	3893	Q9JHU4	Dync1h1	Cytoplasmic dynein 1 heavy chain 1	DYHC1_MOUSE	194	-8.91090554321994	0.910890944567801	W_V	W_C	cytoplasm,centrosome,cytoplasmic dynein complex,microtubule,membrane,filopodium,extracellular matrix,extracellular exosome	RNA binding,protein binding,ATP binding,ATP-dependent microtubule motor activity, minus-end-directed,dynein light chain binding,dynein intermediate chain binding,dynein light intermediate chain binding	cilium movement,cytoplasmic microtubule organization,positive regulation of intracellular transport,cytoplasmic mRNA processing body assembly,stress granule assembly,establishment of spindle localization,regulation of mitotic spindle organization,minus-end-directed vesicle transport along microtubule,regulation of metaphase plate congression,Requires Ontology
W_V / SC_V	Q68FD5	Q68FD5	-0.0466444769584167	0.0466444769584167	4.06776455737825E-37	1.16762528729614E-34	2838	Q68FD5	Cltc	Clathrin heavy chain 1	CLH1_MOUSE	102	-3.18144127269362	0.968185587273064	W_V	SC_V	mitochondrion,lysosome,endosome,spindle,cytosol,focal adhesion,membrane,membrane coat,clathrin coat,clathrin coat of trans-Golgi network vesicle,clathrin coat of coated pit,clathrin-coated vesicle,extracellular matrix,Myb complex,melanosome,myelin sheath,protein complex,extracellular exosome,clathrin complex,extracellular vesicle,mitotic spindle microtubule	RNA binding,double-stranded RNA binding,structural molecule activity,protein binding,protein kinase binding,clathrin light chain binding,disordered domain specific binding	mitotic cell cycle,osteoblast differentiation,intracellular protein transport,receptor-mediated endocytosis,autophagy,receptor internalization,transferrin transport,retrograde transport, endosome to Golgi,clathrin coat assembly,cell division,regulation of mitotic spindle organization,mitotic spindle assembly,negative regulation of hyaluronan biosynthetic process,negative regulation of protein loc…
W_V / W_C	Q9QXS1	Q9QXS1	-0.145935327099285	0.145935327099285	5.41390289745735E-35	1.48927445537556E-32	2840	Q9QXS1	Plec	Plectin	PLEC_MOUSE	155	-9.6206759059299	0.903793240940701	W_V	W_C	cytosol,brush border,focal adhesion,hemidesmosome,extracellular matrix,sarcolemma,contractile fiber,intermediate filament cytoskeleton,extracellular exosome	RNA binding,actin binding,protein binding,structural constituent of muscle,ankyrin binding,cadherin binding	hemidesmosome assembly
SC_V / W_C	Q8K1M6	Q8K1M6	-0.297496561508827	0.297496561508827	2.40704768230047E-34	6.35653151941907E-32	807	Q8K1M6	Dnm1l	Dynamin-1-like protein	DNM1L_MOUSE	35	-18.6336917998083	0.813663082001917	SC_V	W_C	Golgi membrane,cytoplasm,mitochondrion,mitochondrial outer membrane,peroxisome,endoplasmic reticulum,Golgi apparatus,cytosol,microtubule,brush border,clathrin-coated pit,microtubule cytoskeleton,membrane,cell junction,synaptic vesicle membrane,intracellular membrane-bounded organelle,protein complex,perinuclear region of cytoplasm,mitochondrion-derived vesicle	GTPase activity,protein binding,GTP binding,microtubule binding,lipid binding,Rab GTPase binding,clathrin binding,GTP-dependent protein binding,ubiquitin protein ligase binding,protein complex binding,identical protein binding,protein homodimerization activity,BH2 domain binding	mitochondrial fission,release of cytochrome c from mitochondria,dynamin family protein polymerization involved in mitochondrial fission,endocytosis,mitochondrion organization,negative regulation of mitochondrial fusion,regulation of mitochondrion organization,peroxisome fission,regulation of protein oligomerization,synaptic vesicle recycling via endosome,positive regulation of apoptotic process,m…
SC_V / W_C	P58281	P58281	-0.316178262524467	0.316178262524467	6.52721634594698E-34	1.65741085830546E-31	866	P58281	Opa1	Dynamin-like 120 kDa protein, mitochondrial	OPA1_MOUSE	42	-19.6805253857391	0.803194746142609	SC_V	W_C	nucleoplasm,mitochondrion,mitochondrial outer membrane,mitochondrial inner membrane,mitochondrial intermembrane space,cytosol,membrane,integral component of membrane,mitochondrial crista,dendrite	GTPase activity,protein binding,GTP binding,microtubule binding	mitochondrial genome maintenance,mitochondrial fission,neural tube closure,dynamin family protein polymerization involved in mitochondrial fission,apoptotic process,mitochondrion organization,inner mitochondrial membrane organization,visual perception,mitochondrial fusion,negative regulation of release of cytochrome c from mitochondria,cellular senescence,negative regulation of endoplasmic reticu…
W_V / W_C	Q8BZ98	Q8BZ98	-0.182901296235261	0.182901296235261	7.98727543935947E-32	1.95303675743153E-29	673	Q8BZ98	Dnm3	Dynamin-3	DYN3_MOUSE	32	-11.9070358044199	0.880929641955801	W_V	W_C	photoreceptor inner segment,mitochondrion,Golgi apparatus,microtubule,postsynaptic density,axon,mitochondrial membrane,synaptic cleft,dendritic spine head,perinuclear region of cytoplasm,extracellular exosome,postsynaptic endocytic zone membrane	GTPase activity,protein binding,GTP binding,microtubule binding,type 1 metabotropic glutamate receptor binding,type 5 metabotropic glutamate receptor binding,nitric-oxide synthase binding	mitochondrial fission,dynamin family protein polymerization involved in mitochondrial fission,synaptic vesicle budding from presynaptic endocytic zone membrane,positive regulation of filopodium assembly,negative regulation of dendritic spine morphogenesis,membrane fusion,postsynaptic neurotransmitter receptor internalization
SC_V / W_C	Q9EQU5	Q9EQU5	0.314430951590797	0.314430951590797	1.45869450928997E-31	3.43939326797584E-29	160	Q9EQU5	Set	Protein SET	SET_MOUSE	6	24.3521069190219	1.24352106919022	SC_V	W_C	nucleus,nucleoplasm,cytoplasm,endoplasmic reticulum,lipid particle,cytosol,protein complex,perinuclear region of cytoplasm	DNA binding	nucleosome assembly,negative regulation of neuron apoptotic process,negative regulation of transcription, DNA-templated
SC_V / W_C	Q08331	Q08331	0.32994550987443	0.32994550987443	3.89062942124231E-31	8.85721911691093E-29	124	Q08331	Calb2	Calretinin	CALB2_MOUSE	8	25.6965898429389	1.25696589842939	SC_V	W_C	nucleus,cytosol,gap junction,neuron projection,terminal bouton,synapse	calcium ion binding	regulation of cytosolic calcium ion concentration
SC_V / W_C	Q62425	Q62425	-0.300039206819229	0.300039206819229	9.48527212481196E-31	2.08739221893362E-28	176	Q62425	Ndufa4	Cytochrome c oxidase subunit NDUFA4	NDUA4_MOUSE	6	-18.7769677193095	0.812230322806905	SC_V	W_C	mitochondrion,mitochondrial inner membrane,mitochondrial respiratory chain complex IV,extracellular exosome,mitochondrial respiratory chain complex I	protein complex binding,cytochrome-c oxidase activity	oxidation-reduction process,hydrogen ion transmembrane transport
SC_V / SC_C	O88737	O88737	0.18295363656155	0.18295363656155	1.53452584853702E-30	3.26804504904561E-28	1216	O88737	Bsn	Protein bassoon	BSN_MOUSE	82	13.5205619812578	1.13520561981258	SC_V	SC_C	cytoskeleton,cell surface,postsynaptic density,extrinsic component of membrane,cell junction,axon,dendrite,neuron projection terminus,synapse,presynaptic active zone,excitatory synapse,presynapse,presynaptic active zone cytoplasmic component,integral component of membrane	protein binding,metal ion binding,structural constituent of presynaptic active zone	synapse assembly,protein localization to synapse,maintenance of presynaptic active zone structure,presynapse to nucleus signaling pathway
SC_V / W_C	P35486	P35486	-0.0883528489350262	0.0883528489350262	1.93186552439379E-30	3.98568006001494E-28	596	P35486	Pdha1	Pyruvate dehydrogenase E1 component subunit alpha, somatic form, mitochondrial	ODPA_MOUSE	23	-5.94039680656365	0.940596031934363	SC_V	W_C	nucleus,nucleolus,mitochondrion,mitochondrial matrix,myelin sheath,pyruvate dehydrogenase complex	pyruvate dehydrogenase activity,pyruvate dehydrogenase (acetyl-transferring) activity,pyruvate dehydrogenase (NAD+) activity	glucose metabolic process,acetyl-CoA biosynthetic process from pyruvate,tricarboxylic acid cycle,mitochondrial acetyl-CoA biosynthetic process from pyruvate
W_C / SC_C	P07901	P07901	-0.00784744034007045	0.00784744034007045	4.21519826934197E-30	8.43295120430173E-28	613	P07901	Hsp90aa1	Heat shock protein HSP 90-alpha	HS90A_MOUSE	29	-0.542466422741272	0.994575335772587	W_C	SC_C	intracellular,nucleus,cytoplasm,cytosol,membrane,ruffle membrane,melanosome,myelin sheath,protein complex,extracellular exosome	RNA binding,protein tyrosine kinase activity,protein binding,ATP binding,ATPase activity,MHC class II protein complex binding,nitric-oxide synthase regulator activity,TPR domain binding,identical protein binding,protein homodimerization activity,histone deacetylase binding,GTPase binding,unfolded protein binding,DNA polymerase binding,disordered domain specific binding,protein tyrosine kinase bin…	nitric oxide biosynthetic process,response to unfolded protein,telomere maintenance via telomerase,response to heat,response to cold,peptidyl-tyrosine phosphorylation,regulation of protein ubiquitination,protein refolding,protein import into mitochondrial outer membrane,positive regulation of nitric oxide biosynthetic process,positive regulation of cytotoxic T cell differentiation,response to ant…
SC_V / W_C	P19096	P19096	-0.148278060718048	0.148278060718048	4.9962542286538E-30	9.70155012281541E-28	636	P19096	Fasn	Fatty acid synthase	FAS_MOUSE	32	-9.76732010609816	0.902326798939018	SC_V	W_C	mitochondrion,Golgi apparatus,cytosol,plasma membrane,membrane,melanosome,glycogen granule,extracellular exosome	RNA binding,fatty acid synthase activity,[acyl-carrier-protein] S-acetyltransferase activity,[acyl-carrier-protein] S-malonyltransferase activity,3-oxoacyl-[acyl-carrier-protein] synthase activity,3-oxoacyl-[acyl-carrier-protein] reductase (NADPH) activity,3-hydroxypalmitoyl-[acyl-carrier-protein] dehydratase activity,enoyl-[acyl-carrier-protein] reductase (NADPH, B-specific) activity,oleoyl-[acy…	osteoblast differentiation,acetyl-CoA metabolic process,fatty acid biosynthetic process,mammary gland development,oxidation-reduction process,cellular response to interleukin-4
SC_V / W_C	Q14BI2	Q14BI2	-0.523700109536358	0.523700109536358	5.18419151384798E-30	9.77886639269268E-28	264	Q14BI2	Grm2	Metabotropic glutamate receptor 2	GRM2_MOUSE	14	-30.4414439032893	0.695585560967107	SC_V	W_C	intracellular,integral component of plasma membrane,cell junction,axon,dendrite,presynaptic membrane,neuron projection	group II metabotropic glutamate receptor activity,calcium channel regulator activity	adenylate cyclase-inhibiting G-protein coupled glutamate receptor signaling pathway,glutamate secretion,regulation of synaptic transmission, glutamatergic,regulation of molecular function
SC_V / W_C	Q3U0V1	Q3U0V1	0.268726036065529	0.268726036065529	1.29075737944184E-29	2.36710561640973E-27	460	Q3U0V1	Khsrp	Far upstream element-binding protein 2	FUBP2_MOUSE	23	20.4743515695822	1.20474351569582	SC_V	W_C	nucleoplasm,cytosol,cytoplasmic stress granule,membrane	DNA binding,RNA binding,mRNA binding,mRNA 3'-UTR AU-rich region binding	transcription, DNA-templated,regulation of transcription, DNA-templated,mRNA processing,mRNA catabolic process,RNA splicing,miRNA metabolic process,regulation of mRNA stability,negative regulation of nitric oxide biosynthetic process,mRNA transport,positive regulation of mRNA catabolic process,3'-UTR-mediated mRNA destabilization,cellular response to cytokine stimulus,regulation of miRNA metaboli…
W_C / SC_C	P17426	P17426	0.0921553547065135	0.0921553547065135	1.65048557485437E-28	2.94500155815906E-26	627	P17426	Ap2a1	AP-2 complex subunit alpha-1	AP2A1_MOUSE	38	6.59615165432754	1.06596151654328	W_C	SC_C	clathrin-coated pit,membrane,basolateral plasma membrane,apical plasma membrane,membrane coat,clathrin adaptor complex,secretory granule,filopodium tip	protein binding,protein C-terminus binding,protein transporter activity,protein kinase binding,protein complex binding,low-density lipoprotein particle receptor binding	intracellular protein transport,endocytosis,vesicle-mediated transport,negative regulation of hyaluronan biosynthetic process
SC_V / W_C	Q8CIB5	Q8CIB5	-0.412982095911823	0.412982095911823	2.03269735272563E-28	3.53154419018279E-26	172	Q8CIB5	Fermt2	Fermitin family homolog 2	FERM2_MOUSE	9	-24.8930715691193	0.751069284308806	SC_V	W_C	nucleus,nucleoplasm,cytoplasm,focal adhesion,cell cortex,cell surface,extrinsic component of cytoplasmic side of plasma membrane,lamellipodium membrane,I band,stress fiber,filamentous actin	phosphatidylinositol-3,4,5-trisphosphate binding	cell-matrix adhesion,transforming growth factor beta receptor signaling pathway,integrin-mediated signaling pathway,regulation of cell shape,Wnt signaling pathway,integrin activation,substrate adhesion-dependent cell spreading,focal adhesion assembly,protein localization to membrane
SC_V / SC_C	Q6PH08	Q6PH08	0.222883688541531	0.222883688541531	2.31903163024403E-28	3.92570431355669E-26	372	Q6PH08	Erc2	ERC protein 2	ERC2_MOUSE	28	16.7064008205415	1.16706400820541	SC_V	SC_C	cytoplasm,cytoskeleton,cell junction,growth cone,presynaptic membrane,synapse,presynaptic active zone	protein binding
SC_V / W_C	Q8BKC5	Q8BKC5	-0.277428762029499	0.277428762029499	4.23791193895289E-28	6.99467365524175E-26	252	Q8BKC5	Ipo5	Importin-5	IPO5_MOUSE	13	-17.4939831842652	0.825060168157348	SC_V	W_C	nucleus,cytoplasm,membrane,nuclear membrane,nuclear periphery	RNA binding,protein binding,nuclear localization sequence binding,Ran GTPase binding,protein transporter activity	protein import into nucleus, translocation,NLS-bearing protein import into nucleus,ribosomal protein import into nucleus,positive regulation of protein import into nucleus,cellular response to amino acid stimulus
SC_V / W_C	Q9DBG3	Q9DBG3	-0.196840052413562	0.196840052413562	4.63984030005006E-28	7.47127455144646E-26	1009	Q9DBG3	Ap2b1	AP-2 complex subunit beta	AP2B1_MOUSE	44	-12.7540572440924	0.872459427559076	SC_V	W_C	trans-Golgi network,AP-2 adaptor complex,clathrin adaptor complex	protein binding,protein transporter activity,clathrin binding,protein complex binding	cardiac septum development,ventricular septum development,intracellular protein transport,heart development,aorta development,clathrin coat assembly,coronary vasculature development,neurotransmitter receptor internalization
SC_V / W_C	Q5SQX6	Q5SQX6	-0.343023439959638	0.343023439959638	9.9197384948994E-28	1.55928841769823E-25	556	Q5SQX6	Cyfip2	Cytoplasmic FMR1-interacting protein 2	CYFP2_MOUSE	27	-21.1612635246873	0.788387364753127	SC_V	W_C	nucleus,cytoplasm,membrane,cell junction,neuron projection,synapse,perinuclear region of cytoplasm,extracellular exosome	protein binding	apoptotic process,single organismal cell-cell adhesion,neuron projection development,positive regulation of proteolysis,positive regulation of neurotrophin TRK receptor signaling pathway,activation of cysteine-type endopeptidase activity,dendrite extension
SC_V / W_C	Q925N0	Q925N0	-0.266630294891025	0.266630294891025	1.52582483910328E-27	2.34267339250229E-25	210	Q925N0	Sfxn5	Sideroflexin-5	SFXN5_MOUSE	10	-16.874114725965	0.83125885274035	SC_V	W_C	mitochondrion,mitochondrial inner membrane,integral component of membrane	citrate transmembrane transporter activity	citrate transport,ion transmembrane transport,iron ion homeostasis
SC_V / W_C	Q9CZW5	Q9CZW5	-0.0992850165693744	0.0992850165693744	2.74189275510964E-27	4.11408544755315E-25	472	Q9CZW5	Tomm70a	Mitochondrial import receptor subunit TOM70	TOM70_MOUSE	21	-6.65044932108504	0.93349550678915	SC_V	W_C	mitochondrion,mitochondrial outer membrane,membrane,integral component of membrane,extracellular exosome	protein binding
SC_V / W_C	Q8CIE6	Q8CIE6	-0.334203007616428	0.334203007616428	4.67220329978239E-27	6.85464137448074E-25	233	Q8CIE6	Copa	Coatomer subunit alpha	COPA_MOUSE	15	-20.6777782257964	0.793222217742036	SC_V	W_C	Golgi membrane,extracellular space,cytoplasm,membrane,COPI vesicle coat,extracellular exosome	hormone activity,structural molecule activity	intracellular protein transport,ER to Golgi vesicle-mediated transport,retrograde vesicle-mediated transport, Golgi to ER,intra-Golgi vesicle-mediated transport,pancreatic juice secretion
SC_V / W_C	P08113	P08113	-0.345215265563562	0.345215265563562	5.89762861866224E-27	8.46437916095828E-25	562	P08113	Hsp90b1	Endoplasmin	ENPL_MOUSE	27	-21.2809489455813	0.787190510544187	SC_V	W_C	extracellular region,nucleus,endoplasmic reticulum,endoplasmic reticulum lumen,endoplasmic reticulum membrane,cytosol,plasma membrane,focal adhesion,membrane,midbody,extracellular matrix,endoplasmic reticulum chaperone complex,melanosome,perinuclear region of cytoplasm,extracellular exosome	RNA binding,protein binding,ATP binding,protein phosphatase binding,virion binding,low-density lipoprotein particle receptor binding,unfolded protein binding	response to hypoxia,protein folding,receptor-mediated endocytosis,ER-associated ubiquitin-dependent protein catabolic process,retrograde protein transport, ER to cytosol,actin rod assembly,negative regulation of apoptotic process,regulation of phosphoprotein phosphatase activity,cellular response to ATP
SC_V / W_C	P84091	P84091	-0.15538310889053	0.15538310889053	1.00459199867944E-26	1.41113114367695E-24	582	P84091	Ap2m1	AP-2 complex subunit mu	AP2M1_MOUSE	23	-10.2106095264578	0.897893904735422	SC_V	W_C	mitochondrion,plasma membrane,AP-2 adaptor complex,secretory granule,terminal bouton,extracellular exosome	signal sequence binding,protein binding,lipid binding,ion channel binding,low-density lipoprotein particle receptor binding,disordered domain specific binding	intracellular protein transport,synaptic vesicle budding from presynaptic endocytic zone membrane,vesicle-mediated transport,negative regulation of protein localization to plasma membrane
SC_V / W_C	P14869	P14869	-0.353848030632342	0.353848030632342	1.29885882928086E-26	1.78647208144005E-24	188	P14869	Rplp0	60S acidic ribosomal protein P0	RLA0_MOUSE	10	-21.7505796904158	0.782494203095842	SC_V	W_C	nucleus,cytoplasm,endoplasmic reticulum,cytosol,focal adhesion,membrane,cytosolic large ribosomal subunit,dendrite,intracellular ribonucleoprotein complex,cytoplasmic ribonucleoprotein granule,extracellular exosome	RNA binding,structural constituent of ribosome,peptide binding	lactation,response to selenium ion,ribosome biogenesis,cellular response to cAMP,cellular response to interleukin-4,cellular response to Thyroid stimulating hormone,cellular response to phorbol 13-acetate 12-myristate
W_C / SC_C	Q99NE5	Q99NE5	0.26424632367904	0.26424632367904	3.35942037122025E-26	4.52630475322369E-24	299	Q99NE5	Rims1	Regulating synaptic membrane exocytosis protein 1	RIMS1_MOUSE	23	20.1008468441322	1.20100846844132	W_C	SC_C	plasma membrane,postsynaptic density,cell junction,vesicle,presynaptic membrane,synapse,inhibitory synapse,presynaptic active zone cytoplasmic component	RNA binding,protein binding,Rab GTPase binding,ion channel binding,metal ion binding	protein complex assembly,intracellular protein transport,neurotransmitter secretion,positive regulation of gene expression,regulation of membrane potential,regulation of long-term neuronal synaptic plasticity,calcium ion-regulated exocytosis of neurotransmitter,spontaneous neurotransmitter secretion,positive regulation of inhibitory postsynaptic potential,positive regulation of dendrite extension…
SC_V / W_C	P70398	P70398	-0.3859217517606	0.3859217517606	4.77439490948524E-26	6.30411103848432E-24	420	P70398	Usp9x	Probable ubiquitin carboxyl-terminal hydrolase FAF-X	USP9X_MOUSE	26	-23.4710108768197	0.765289891231803	SC_V	W_C	cytoplasm,membrane,growth cone,apical part of cell	protein binding,thiol-dependent ubiquitinyl hydrolase activity,co-SMAD binding	in utero embryonic development,neuron migration,ubiquitin-dependent protein catabolic process,cell cycle,chromosome segregation,transforming growth factor beta receptor signaling pathway,post-embryonic development,protein deubiquitination,cerebellar cortex structural organization,hippocampus development,BMP signaling pathway,axon extension,regulation of T cell receptor signaling pathway,cell divi…
SC_V / W_C	Q5U458	Q5U458	-0.0925324281711673	0.0925324281711673	8.25021744501127E-26	1.06799873670518E-23	208	Q5U458	Dnajc11	DnaJ homolog subfamily C member 11	DJC11_MOUSE	10	-6.21249911661235	0.937875008833877	SC_V	W_C	mitochondrion,mitochondrial inner membrane,extracellular exosome		biological_process
SC_V / W_C	Q8JZQ2	Q8JZQ2	-0.319589122087042	0.319589122087042	1.67898133313668E-25	2.0914405210129E-23	336	Q8JZQ2	Afg3l2	AFG3-like protein 2	AFG32_MOUSE	20	-19.8701946126284	0.801298053873716	SC_V	W_C	mitochondrion,mitochondrial inner membrane,m-AAA complex	metalloendopeptidase activity,ATP binding,metallopeptidase activity,zinc ion binding	proteolysis,mitochondrion organization,axonogenesis,neuromuscular junction development,mitochondrial fusion,nerve development,mitochondrial protein processing,calcium ion transmembrane import into mitochondrion,regulation of multicellular organism growth,cristae formation,myelination,muscle fiber development,mitochondrial calcium ion homeostasis,righting reflex
SC_V / W_C	Q8BJH1	Q8BJH1	0.245240298022626	0.245240298022626	1.65300458388841E-25	2.0914405210129E-23	176	Q8BJH1	Zc2hc1a	Zinc finger C2HC domain-containing protein 1A	ZC21A_MOUSE	10	18.5290178681333	1.18529017868133	SC_V	W_C	cellular_component	molecular_function,metal ion binding	biological_process
W_C / SC_C	Q8K1M6	Q8K1M6	0.321423246814655	0.321423246814655	1.98165407063938E-25	2.42275558784466E-23	605	Q8K1M6	Dnm1l	Dynamin-1-like protein	DNM1L_MOUSE	35	24.9562659001949	1.24956265900195	W_C	SC_C	Golgi membrane,cytoplasm,mitochondrion,mitochondrial outer membrane,peroxisome,endoplasmic reticulum,Golgi apparatus,cytosol,microtubule,brush border,clathrin-coated pit,microtubule cytoskeleton,membrane,cell junction,synaptic vesicle membrane,intracellular membrane-bounded organelle,protein complex,perinuclear region of cytoplasm,mitochondrion-derived vesicle	GTPase activity,protein binding,GTP binding,microtubule binding,lipid binding,Rab GTPase binding,clathrin binding,GTP-dependent protein binding,ubiquitin protein ligase binding,protein complex binding,identical protein binding,protein homodimerization activity,BH2 domain binding	mitochondrial fission,release of cytochrome c from mitochondria,dynamin family protein polymerization involved in mitochondrial fission,endocytosis,mitochondrion organization,negative regulation of mitochondrial fusion,regulation of mitochondrion organization,peroxisome fission,regulation of protein oligomerization,synaptic vesicle recycling via endosome,positive regulation of apoptotic process,m…
W_V / SC_V	Q9Z1G3	Q9Z1G3	0.0388675860579326	0.0388675860579326	2.20755870105991E-25	2.60255402578527E-23	517	Q9Z1G3	Atp6v1c1	V-type proton ATPase subunit C 1	VATC1_MOUSE	26	2.73071463871191	1.02730714638712	W_V	SC_V	vacuolar proton-transporting V-type ATPase, V1 domain,lysosomal membrane,plasma membrane,cytoplasmic vesicle,apical part of cell,extracellular exosome	hydrogen-exporting ATPase activity, phosphorylative mechanism,proton-transporting ATPase activity, rotational mechanism	ATP hydrolysis coupled proton transport
SC_V / W_C	Q9DB41	Q9DB41	-0.512788881196289	0.512788881196289	2.18197116291466E-25	2.60255402578527E-23	80	Q9DB41	Slc25a18	Mitochondrial glutamate carrier 2	GHC2_MOUSE	5	-29.9133720712872	0.700866279287128	SC_V	W_C	mitochondrial inner membrane,integral component of membrane	high-affinity glutamate transmembrane transporter activity	mitochondrial transport,L-glutamate transmembrane transport
SC_V / W_C	P28660	P28660	-0.274508342144324	0.274508342144324	1.4549861236935E-24	1.68523129624991E-22	539	P28660	Nckap1	Nck-associated protein 1	NCKP1_MOUSE	26	-17.3267986806584	0.826732013193416	SC_V	W_C	ruffle,focal adhesion,integral component of membrane,lamellipodium,SCAR complex,lamellipodium membrane,filamentous actin,extracellular exosome	protein binding,protein complex binding,Rac GTPase binding	in utero embryonic development,somitogenesis,neural tube closure,zygotic determination of anterior/posterior axis, embryo,endoderm development,mesodermal cell migration,embryonic body morphogenesis,positive regulation of lamellipodium assembly,Rac protein signal transduction,lamellipodium assembly,positive regulation of actin filament polymerization,notochord development,establishment or maintena…
SC_V / W_C	Q6PB66	Q6PB66	-0.218285736205582	0.218285736205582	4.98339801123965E-24	5.67248166727659E-22	268	Q6PB66	Lrpprc	Leucine-rich PPR motif-containing protein, mitochondrial	LPPRC_MOUSE	16	-14.0413777896693	0.859586222103307	SC_V	W_C	condensed nuclear chromosome,nucleus,nuclear inner membrane,nuclear outer membrane,nucleoplasm,cytoplasm,mitochondrion,cytoskeleton,microtubule,membrane,intracellular ribonucleoprotein complex,mitochondrial nucleoid,perinuclear region of cytoplasm	single-stranded DNA binding,RNA binding,endonuclease activity,protein binding,ubiquitin protein ligase binding,beta-tubulin binding,actin filament binding	negative regulation of mitochondrial RNA catabolic process,transcription, DNA-templated,regulation of transcription, DNA-templated,RNA modification,mRNA transport,regulation of mitochondrial translation,nucleic acid phosphodiester bond hydrolysis
SC_V / W_C	Q921W0	Q921W0	0.293618837069846	0.293618837069846	5.71519183649218E-24	6.3952027973765E-22	80	Q921W0	Chmp1a	Charged multivesicular body protein 1a	CHM1A_MOUSE	5	22.5710981964852	1.22571098196485	SC_V	W_C	condensed nuclear chromosome,ESCRT III complex,early endosome,microtubule organizing center,endomembrane system,nuclear matrix,extracellular exosome	protein binding,protein domain specific binding,identical protein binding,protein homodimerization activity	cell separation after cytokinesis,transcription, DNA-templated,nucleus organization,vacuolar transport,mitotic chromosome condensation,mitotic metaphase plate congression,regulation of centrosome duplication,protein transport,vesicle-mediated transport,gene silencing,negative regulation of transcription by glucose,negative regulation of transcription, DNA-templated,cell division,regulation of mit…
SC_V / W_C	Q9DB20	Q9DB20	-0.162708155789631	0.162708155789631	1.06360297063101E-23	1.17031780201765E-21	284	Q9DB20	Atp5o	ATP synthase subunit O, mitochondrial	ATPO_MOUSE	8	-10.6653449965181	0.893346550034819	SC_V	W_C	mitochondrial proton-transporting ATP synthase complex, coupling factor F(o),nucleus,mitochondrion,mitochondrial proton-transporting ATP synthase complex,plasma membrane,extracellular matrix,myelin sheath,extracellular exosome	steroid binding,drug binding,ATPase activity,protein complex binding,proton-transporting ATP synthase activity, rotational mechanism	mitochondrial ATP synthesis coupled proton transport,Requires Ontology
W_C / SC_C	Q6ZQ38	Q6ZQ38	0.2337996933405	0.2337996933405	1.46464428010782E-23	1.5851773011921E-21	506	Q6ZQ38	Cand1	Cullin-associated NEDD8-dissociated protein 1	CAND1_MOUSE	31	17.5927970769257	1.17592797076926	W_C	SC_C	ubiquitin ligase complex,nucleus,nucleoplasm,cytoplasm,Golgi apparatus,cytosol,membrane,cullin-RING ubiquitin ligase complex,extracellular exosome	protein binding,TBP-class protein binding	SCF complex assembly,protein ubiquitination,cell differentiation,negative regulation of catalytic activity,positive regulation of transcription, DNA-templated,positive regulation of RNA polymerase II transcriptional preinitiation complex assembly
SC_V / W_C	Q93092	Q93092	0.215602271264325	0.215602271264325	1.75046305787511E-23	1.86396082388573E-21	316	Q93092	Taldo1	Transaldolase	TALDO_MOUSE	14	16.1188566046016	1.16118856604602	SC_V	W_C	nucleus,cytosol,extracellular exosome	sedoheptulose-7-phosphate:D-glyceraldehyde-3-phosphate glyceronetransferase activity,monosaccharide binding	carbohydrate metabolic process,fructose 6-phosphate metabolic process,pentose-phosphate shunt, non-oxidative branch
W_C / SC_C	P39053	P39053	0.0354798242237787	0.0354798242237787	1.81307907483978E-23	1.89999175430036E-21	1055	P39053	Dnm1	Dynamin-1	DYN1_MOUSE	47	2.48976358372963	1.0248976358373	W_C	SC_C	photoreceptor inner segment,microtubule,membrane coat,mitochondrial membrane,myelin sheath,synapse,extracellular exosome	RNA binding,GTPase activity,protein binding,GTP binding,microtubule binding,protein kinase binding,identical protein binding,protein dimerization activity	mitochondrial fission,dynamin family protein polymerization involved in mitochondrial fission,endocytosis,receptor-mediated endocytosis,endosome organization,sensory perception of sound,adult locomotory behavior,synaptic vesicle budding from presynaptic endocytic zone membrane,protein tetramerization,synaptic transmission, GABAergic,membrane fusion,toxin transport
W_V / W_C	Q8CAQ8	Q8CAQ8	-0.0896865339069339	0.0896865339069339	2.60766139566909E-23	2.6899657084699E-21	484	Q8CAQ8	Immt	MICOS complex subunit Mic60	MIC60_MOUSE	20	-6.02730908529154	0.939726909147085	W_V	W_C	mitochondrion,mitochondrial inner membrane,membrane,myelin sheath,MICOS complex	RNA binding,protein binding	cristae formation,mitochondrial calcium ion homeostasis
SC_V / W_C	Q8CGY8	Q8CGY8	-0.136579503483388	0.136579503483388	3.56186642864441E-23	3.6177603326016E-21	480	Q8CGY8	Ogt	UDP-N-acetylglucosamine--peptide N-acetylglucosaminyltransferase 110 kDa subunit	OGT1_MOUSE	24	-9.03266480045847	0.909673351995415	SC_V	W_C	histone acetyltransferase complex,intracellular,nucleus,nucleoplasm,cytoplasm,cytosol,plasma membrane	catalytic activity,protein binding,phosphatidylinositol-3,4,5-trisphosphate binding,N-acetyltransferase activity,protein N-acetylglucosaminyltransferase activity,protein O-GlcNAc transferase activity,histone acetyltransferase activity (H4-K5 specific),histone acetyltransferase activity (H4-K8 specific),histone acetyltransferase activity (H4-K16 specific)	regulation of glycolytic process,protein O-linked glycosylation,apoptotic process,negative regulation of protein ubiquitination,response to insulin,circadian regulation of gene expression,regulation of Rac protein signal transduction,histone H4-K5 acetylation,histone H4-K8 acetylation,histone H4-K16 acetylation,positive regulation of proteolysis,positive regulation of transcription from RNA polym…
W_V / W_C	Q6ZQ38	Q6ZQ38	-0.178975400016806	0.178975400016806	9.03866389955192E-23	9.04140288861239E-21	694	Q6ZQ38	Cand1	Cullin-associated NEDD8-dissociated protein 1	CAND1_MOUSE	31	-11.666988662391	0.88333011337609	W_V	W_C	ubiquitin ligase complex,nucleus,nucleoplasm,cytoplasm,Golgi apparatus,cytosol,membrane,cullin-RING ubiquitin ligase complex,extracellular exosome	protein binding,TBP-class protein binding	SCF complex assembly,protein ubiquitination,cell differentiation,negative regulation of catalytic activity,positive regulation of transcription, DNA-templated,positive regulation of RNA polymerase II transcriptional preinitiation complex assembly
SC_V / W_C	P67778	P67778	-0.190499291610235	0.190499291610235	1.24581853290376E-22	1.22759611257173E-20	396	P67778	Phb	Prohibitin	PHB_MOUSE	19	-12.3697604155693	0.876302395844307	SC_V	W_C	nucleus,nucleoplasm,cytoplasm,mitochondrion,mitochondrial inner membrane,early endosome,plasma membrane,integral component of plasma membrane,cell surface,membrane,mitochondrial crista,extrinsic component of mitochondrial outer membrane,myelin sheath,extracellular exosome	RNA polymerase II transcription factor activity, sequence-specific DNA binding,complement component C3a binding,complement component C3b binding,protein binding,protein C-terminus binding,enzyme binding,proteinase activated receptor binding,histone deacetylase binding,transcription regulatory region DNA binding	negative regulation of transcription from RNA polymerase II promoter,ovarian follicle development,ovarian follicle atresia,osteoblast differentiation,regulation of transcription, DNA-templated,mitochondrion organization,negative regulation of cell proliferation,positive regulation of gene expression,positive regulation of cell death,negative regulation of transcription by competitive promoter bin…
SC_V / W_C	Q61879	Q61879	-0.170926009175452	0.170926009175452	1.27225910007477E-22	1.23521390863141E-20	1921	Q61879	Myh10	Myosin-10	MYH10_MOUSE	90	-11.1727648917944	0.888272351082056	SC_V	W_C	stress fiber,nucleus,cytoplasm,cytosol,brush border,cell cortex,myosin complex,myosin II complex,lamellipodium,axon,growth cone,midbody,cleavage furrow,actomyosin,neuron projection,neuronal cell body,dendritic spine,extracellular exosome,myosin II filament,spindle,plasma membrane,neuromuscular junction	microfilament motor activity,protein binding,calmodulin binding,ATP binding,ATPase activity,actin-dependent ATPase activity,ADP binding,actin filament binding	mitotic cytokinesis,in utero embryonic development,neuron migration,plasma membrane repair,cardiac septum development,exocytosis,substrate-dependent cell migration, cell extension,nuclear migration,cell adhesion,axonogenesis,axon guidance,brain development,heart development,adult heart development,cell proliferation,regulation of cell shape,fourth ventricle development,lateral ventricle developme…
W_V / W_C	Q14BI2	Q14BI2	-0.356022930222808	0.356022930222808	2.40881320840699E-22	2.30478040607289E-20	257	Q14BI2	Grm2	Metabotropic glutamate receptor 2	GRM2_MOUSE	14	-21.8684538169392	0.781315461830608	W_V	W_C	intracellular,integral component of plasma membrane,cell junction,axon,dendrite,presynaptic membrane,neuron projection	group II metabotropic glutamate receptor activity,calcium channel regulator activity	adenylate cyclase-inhibiting G-protein coupled glutamate receptor signaling pathway,glutamate secretion,regulation of synaptic transmission, glutamatergic,regulation of molecular function
SC_V / W_C	O70589	O70589	-0.186575361044813	0.186575361044813	9.44296555894906E-22	8.90606551716881E-20	527	O70589	Cask	Peripheral plasma membrane protein CASK	CSKP_MOUSE	28	-12.1310938859272	0.878689061140728	SC_V	W_C	basement membrane,nucleus,nuclear lamina,nucleolus,cytoplasm,cytosol,cell-cell junction,focal adhesion,membrane,basolateral plasma membrane,nuclear matrix,vesicle,synapse	protein serine/threonine kinase activity,protein binding,calmodulin binding,ATP binding,neurexin family protein binding	negative regulation of cell-matrix adhesion,protein phosphorylation,negative regulation of keratinocyte proliferation,positive regulation of transcription from RNA polymerase II promoter,negative regulation of wound healing,calcium ion import,positive regulation of calcium ion import,negative regulation of cellular response to growth factor stimulus
SC_V / W_C	Q7TPR4	Q7TPR4	-0.150536449200959	0.150536449200959	9.66897813411514E-22	8.99078783682087E-20	1145	Q7TPR4	Actn1	Alpha-actinin-1	ACTN1_MOUSE	44	-9.90845944876595	0.900915405512341	SC_V	W_C	stress fiber,ruffle,extracellular space,intracellular,cytoplasm,plasma membrane,brush border,cell-cell junction,fascia adherens,focal adhesion,sarcomere,Z disc,secretory granule,cortical cytoskeleton,dense core granule membrane,cell projection,extracellular exosome,actin filament	double-stranded RNA binding,integrin binding,calcium ion binding,protein binding,vinculin binding,ligand-dependent nuclear receptor transcription coactivator activity,protein homodimerization activity,ion channel binding,actin filament binding	actin filament organization,platelet formation,cortical cytoskeleton organization,platelet morphogenesis,focal adhesion assembly,actin filament bundle assembly,negative regulation of cellular component movement,actin filament network formation,actin crosslink formation,regulation of nucleic acid-templated transcription
SC_V / W_C	Q9JME5	Q9JME5	-0.344950031499075	0.344950031499075	1.03650493365401E-21	9.50417440553302E-20	485	Q9JME5	Ap3b2	AP-3 complex subunit beta-2	AP3B2_MOUSE	26	-21.2664754133031	0.787335245866969	SC_V	W_C	trans-Golgi network,AP-3 adaptor complex,clathrin adaptor complex,clathrin-coated vesicle membrane,axon cytoplasm		intracellular protein transport,anterograde axonal transport,vesicle-mediated transport,anterograde synaptic vesicle transport
SC_V / W_C	Q99LD4	Q99LD4	-0.2350753714389	0.2350753714389	1.13364815319084E-21	1.02133360255447E-19	160	Q99LD4	Gps1	COP9 signalosome complex subunit 1	CSN1_MOUSE	10	-15.0359390220377	0.849640609779623	SC_V	W_C	cytoplasm,COP9 signalosome	protein binding	protein deneddylation
SC_V / SC_C	P07356	P07356	0.530422571255534	0.530422571255534	1.14478471052758E-21	1.02133360255447E-19	110	P07356	Anxa2	Annexin A2	ANXA2_MOUSE	9	44.435219021236	1.44435219021236	SC_V	SC_C	ruffle,basement membrane,extracellular space,nucleus,cytoplasm,lysosomal membrane,endosome,early endosome,lipid particle,cytosol,plasma membrane,cell-cell adherens junction,cell cortex,cell surface,membrane,basolateral plasma membrane,extrinsic component of plasma membrane,midbody,late endosome membrane,vesicle,myelin sheath adaxonal region,sarcolemma,melanosome,Schmidt-Lanterman incisure,macropi…	protease binding,RNA binding,calcium ion binding,protein binding,calcium-dependent phospholipid binding,phosphatidylinositol-4,5-bisphosphate binding,cytoskeletal protein binding,Rab GTPase binding,phospholipase A2 inhibitor activity,identical protein binding,S100 protein binding,calcium-dependent protein binding,cadherin binding involved in cell-cell adhesion,receptor activator activity	angiogenesis,membrane raft assembly,positive regulation of receptor recycling,positive regulation of protein phosphorylation,membrane budding,muscle contraction,body fluid secretion,collagen fibril organization,positive regulation of vesicle fusion,negative regulation of low-density lipoprotein particle receptor catabolic process,osteoclast development,fibrinolysis,negative regulation of catalyti…
SC_V / W_C	P42932	P42932	-0.139157951398881	0.139157951398881	1.24300103546356E-21	1.09417237815073E-19	577	P42932	Cct8	T-complex protein 1 subunit theta	TCPQ_MOUSE	29	-9.19510041638157	0.908048995836184	SC_V	W_C	zona pellucida receptor complex,nucleoplasm,cytoplasm,centrosome,cytosol,chaperonin-containing T-complex,microtubule,cilium,cell body,intermediate filament cytoskeleton,extracellular exosome	protein binding,ATP binding,protein binding involved in protein folding,cadherin binding,unfolded protein binding	'de novo' protein folding,binding of sperm to zona pellucida,positive regulation of telomere maintenance via telomerase,pore complex assembly,protein stabilization,chaperone-mediated protein folding,toxin transport,positive regulation of establishment of protein localization to telomere,positive regulation of protein localization to Cajal body,positive regulation of telomerase RNA localization to…
W_V / SC_V	Q921W0	Q921W0	-0.17321690174247	0.17321690174247	1.33808806652908E-21	1.1623759756875E-19	80	Q921W0	Chmp1a	Charged multivesicular body protein 1a	CHM1A_MOUSE	5	-11.3137040133531	0.886862959866469	W_V	SC_V	condensed nuclear chromosome,ESCRT III complex,early endosome,microtubule organizing center,endomembrane system,nuclear matrix,extracellular exosome	protein binding,protein domain specific binding,identical protein binding,protein homodimerization activity	cell separation after cytokinesis,transcription, DNA-templated,nucleus organization,vacuolar transport,mitotic chromosome condensation,mitotic metaphase plate congression,regulation of centrosome duplication,protein transport,vesicle-mediated transport,gene silencing,negative regulation of transcription by glucose,negative regulation of transcription, DNA-templated,cell division,regulation of mit…
SC_V / W_C	Q9R0X4	Q9R0X4	-0.227266667763244	0.227266667763244	1.42310248634125E-21	1.22017176815908E-19	128	Q9R0X4	Acot9	Acyl-coenzyme A thioesterase 9, mitochondrial	ACOT9_MOUSE	6	-14.5748173618903	0.854251826381097	SC_V	W_C	mitochondrion	acetyl-CoA hydrolase activity,protein binding,acyl-CoA hydrolase activity,carboxylic ester hydrolase activity	acyl-CoA metabolic process
W_C / SC_C	Q8BZ98	Q8BZ98	0.270086120012709	0.270086120012709	3.85683630789686E-21	3.26446580829936E-19	500	Q8BZ98	Dnm3	Dynamin-3	DYN3_MOUSE	32	20.5879809143523	1.20587980914352	W_C	SC_C	photoreceptor inner segment,mitochondrion,Golgi apparatus,microtubule,postsynaptic density,axon,mitochondrial membrane,synaptic cleft,dendritic spine head,perinuclear region of cytoplasm,extracellular exosome,postsynaptic endocytic zone membrane	GTPase activity,protein binding,GTP binding,microtubule binding,type 1 metabotropic glutamate receptor binding,type 5 metabotropic glutamate receptor binding,nitric-oxide synthase binding	mitochondrial fission,dynamin family protein polymerization involved in mitochondrial fission,synaptic vesicle budding from presynaptic endocytic zone membrane,positive regulation of filopodium assembly,negative regulation of dendritic spine morphogenesis,membrane fusion,postsynaptic neurotransmitter receptor internalization
W_C / SC_C	Q8VDD5	Q8VDD5	0.328380415850311	0.328380415850311	4.49879510569801E-21	3.75962598579978E-19	746	Q8VDD5	Myh9	Myosin-9	MYH9_MOUSE	49	25.5603030283869	1.25560303028387	W_C	SC_C	stress fiber,ruffle,uropod,nucleus,cytoplasm,actomyosin contractile ring,cytosol,plasma membrane,brush border,cell-cell adherens junction,cell cortex,actin cytoskeleton,membrane,myosin complex,myosin II complex,cortical cytoskeleton,extracellular matrix,cell leading edge,cleavage furrow,actomyosin,protein complex,extracellular exosome,myosin II filament,immunological synapse,spindle,focal adhesio…	microfilament motor activity,RNA binding,actin binding,protein binding,calmodulin binding,ATP binding,ATPase activity,protein domain specific binding,actin-dependent ATPase activity,protein homodimerization activity,protein anchor,ADP binding,cadherin binding,actin filament binding	meiotic spindle organization,cell morphogenesis involved in differentiation,angiogenesis,in utero embryonic development,establishment of T cell polarity,membrane protein ectodomain proteolysis,phagocytosis, engulfment,cell adhesion,myoblast fusion,regulation of cell shape,protein transport,single organismal cell-cell adhesion,actin filament-based movement,platelet formation,monocyte differentiati…
SC_V / W_C	P00405	P00405	-0.374372989855132	0.374372989855132	4.70565242727909E-21	3.88333966561207E-19	268	P00405	Mtco2	Cytochrome c oxidase subunit 2	COX2_MOUSE	7	-22.8559384094304	0.771440615905696	SC_V	W_C	mitochondrion,mitochondrial respiratory chain complex IV,integral component of membrane,respiratory chain complex IV,extracellular exosome	copper ion binding,cytochrome-c oxidase activity	lactation,response to cold,ATP synthesis coupled electron transport,hydrogen ion transmembrane transport
W_V / SC_V	Q9JHU4	Q9JHU4	0.144138944569361	0.144138944569361	4.82982534426328E-21	3.9366057929415E-19	3844	Q9JHU4	Dync1h1	Cytoplasmic dynein 1 heavy chain 1	DYHC1_MOUSE	194	10.5070907989492	1.10507090798949	W_V	SC_V	cytoplasm,centrosome,cytoplasmic dynein complex,microtubule,membrane,filopodium,extracellular matrix,extracellular exosome	RNA binding,protein binding,ATP binding,ATP-dependent microtubule motor activity, minus-end-directed,dynein light chain binding,dynein intermediate chain binding,dynein light intermediate chain binding	cilium movement,cytoplasmic microtubule organization,positive regulation of intracellular transport,cytoplasmic mRNA processing body assembly,stress granule assembly,establishment of spindle localization,regulation of mitotic spindle organization,minus-end-directed vesicle transport along microtubule,regulation of metaphase plate congression,Requires Ontology
W_C / SC_C	Q14BI2	Q14BI2	0.53052840635409	0.53052840635409	5.48412990835452E-21	4.41539337255568E-19	195	Q14BI2	Grm2	Metabotropic glutamate receptor 2	GRM2_MOUSE	14	44.445815076478	1.44445815076478	W_C	SC_C	intracellular,integral component of plasma membrane,cell junction,axon,dendrite,presynaptic membrane,neuron projection	group II metabotropic glutamate receptor activity,calcium channel regulator activity	adenylate cyclase-inhibiting G-protein coupled glutamate receptor signaling pathway,glutamate secretion,regulation of synaptic transmission, glutamatergic,regulation of molecular function
SC_V / W_C	P51881	P51881	-0.0702127980109767	0.0702127980109767	6.12314040463123E-21	4.87047866884041E-19	737	P51881	Slc25a5	ADP/ATP translocase 2	ADT2_MOUSE	24	-4.75025060234913	0.952497493976509	SC_V	W_C	nucleus,mitochondrion,mitochondrial inner membrane,membrane,integral component of membrane,extracellular matrix,mitochondrial nucleoid,myelin sheath,membrane raft,extracellular exosome,MMXD complex	RNA binding,ATP:ADP antiporter activity,ubiquitin protein ligase binding	chromosome segregation,positive regulation of cell proliferation,ADP transport,ATP transport,regulation of mitochondrial membrane permeability,transmembrane transport,negative regulation of mitochondrial outer membrane permeabilization involved in apoptotic signaling pathway
SC_V / W_C	Q68FF6	Q68FF6	-0.447495810609435	0.447495810609435	8.87462425388775E-21	6.97503206240082E-19	332	Q68FF6	Git1	ARF GTPase-activating protein GIT1	GIT1_MOUSE	17	-26.6685389258145	0.733314610741855	SC_V	W_C	cytosol,focal adhesion,membrane	GTPase activator activity,protein binding,protein complex binding,metal ion binding	immunological synapse formation,regulation of cytokinesis,positive regulation of GTPase activity,ephrin receptor signaling pathway,dendritic spine development
SC_V / W_C	Q9CQN1	Q9CQN1	-0.379596806723277	0.379596806723277	1.04012429530756E-20	8.07870658543592E-19	236	Q9CQN1	Trap1	Heat shock protein 75 kDa, mitochondrial	TRAP1_MOUSE	13	-23.1347622336097	0.768652377663903	SC_V	W_C	nucleoplasm,mitochondrion,mitochondrial inner membrane,mitochondrial intermembrane space,mitochondrial matrix,lipid particle,membrane,extracellular exosome	RNA binding,ATP binding,protein kinase binding,unfolded protein binding	protein folding,response to stress,translational attenuation,negative regulation of cellular respiration,negative regulation of intrinsic apoptotic signaling pathway in response to hydrogen peroxide
W_V / W_C	P39053	P39053	-0.0857071446309685	0.0857071446309685	1.0529475838964E-20	8.08320924288837E-19	1420	P39053	Dnm1	Dynamin-1	DYN1_MOUSE	47	-5.76774616910509	0.942322538308949	W_V	W_C	photoreceptor inner segment,microtubule,membrane coat,mitochondrial membrane,myelin sheath,synapse,extracellular exosome	RNA binding,GTPase activity,protein binding,GTP binding,microtubule binding,protein kinase binding,identical protein binding,protein dimerization activity	mitochondrial fission,dynamin family protein polymerization involved in mitochondrial fission,endocytosis,receptor-mediated endocytosis,endosome organization,sensory perception of sound,adult locomotory behavior,synaptic vesicle budding from presynaptic endocytic zone membrane,protein tetramerization,synaptic transmission, GABAergic,membrane fusion,toxin transport
W_V / SC_V	Q9CR62	Q9CR62	0.14693287182381	0.14693287182381	1.31279307936147E-20	9.96213782752233E-19	340	Q9CR62	Slc25a11	Mitochondrial 2-oxoglutarate/malate carrier protein	M2OM_MOUSE	15	10.7213064987239	1.10721306498724	W_V	SC_V	nucleus,mitochondrion,mitochondrial inner membrane,integral component of membrane	RNA binding,oxoglutarate:malate antiporter activity	mitochondrial transport,alpha-ketoglutarate transport
W_C / SC_C	Q61301	Q61301	0.31705065602496	0.31705065602496	1.36960877785643E-20	1.02751785811456E-18	484	Q61301	Ctnna2	Catenin alpha-2	CTNA2_MOUSE	33	24.5781156770282	1.24578115677028	W_C	SC_C	nucleus,cytoplasm,adherens junction,cell-cell adherens junction,postsynaptic density,actin cytoskeleton,basolateral plasma membrane,lamellipodium,axon	structural molecule activity,cadherin binding,actin filament binding	axonogenesis,single organismal cell-cell adhesion,radial glia guided migration of Purkinje cell,dendrite morphogenesis,brain morphogenesis,regulation of synapse structural plasticity,prepulse inhibition
W_C / SC_C	Q8CIB5	Q8CIB5	0.358815028310621	0.358815028310621	2.05733826562481E-20	1.52612890220843E-18	129	Q8CIB5	Fermt2	Fermitin family homolog 2	FERM2_MOUSE	9	28.2372175944451	1.28237217594445	W_C	SC_C	nucleus,nucleoplasm,cytoplasm,focal adhesion,cell cortex,cell surface,extrinsic component of cytoplasmic side of plasma membrane,lamellipodium membrane,I band,stress fiber,filamentous actin	phosphatidylinositol-3,4,5-trisphosphate binding	cell-matrix adhesion,transforming growth factor beta receptor signaling pathway,integrin-mediated signaling pathway,regulation of cell shape,Wnt signaling pathway,integrin activation,substrate adhesion-dependent cell spreading,focal adhesion assembly,protein localization to membrane
W_V / SC_V	Q3U0V1	Q3U0V1	-0.264979133981879	0.264979133981879	2.28363789405599E-20	1.65676674467666E-18	464	Q3U0V1	Khsrp	Far upstream element-binding protein 2	FUBP2_MOUSE	23	-16.7789228926693	0.832210771073307	W_V	SC_V	nucleoplasm,cytosol,cytoplasmic stress granule,membrane	DNA binding,RNA binding,mRNA binding,mRNA 3'-UTR AU-rich region binding	transcription, DNA-templated,regulation of transcription, DNA-templated,mRNA processing,mRNA catabolic process,RNA splicing,miRNA metabolic process,regulation of mRNA stability,negative regulation of nitric oxide biosynthetic process,mRNA transport,positive regulation of mRNA catabolic process,3'-UTR-mediated mRNA destabilization,cellular response to cytokine stimulus,regulation of miRNA metaboli…
W_C / SC_C	Q99104	Q99104	0.259904614141042	0.259904614141042	2.26751954874264E-20	1.65676674467666E-18	855	Q99104	Myo5a	Unconventional myosin-Va	MYO5A_MOUSE	59	19.739953420822	1.19739953420822	W_C	SC_C	ruffle,photoreceptor outer segment,cytoplasm,Golgi apparatus,cytosol,intermediate filament,membrane,myosin complex,unconventional myosin complex,secretory granule,filopodium tip,insulin-responsive compartment,melanosome,actomyosin,neuronal cell body,extracellular exosome,lysosome,early endosome,late endosome,peroxisome,endoplasmic reticulum,actin filament,vesicle,microtubule plus-end,recycling en…	microfilament motor activity,RNA binding,motor activity,actin binding,calcium ion binding,protein binding,calmodulin binding,ATP binding,Rab GTPase binding,disordered domain specific binding	melanin metabolic process,transport,exocytosis,post-Golgi vesicle-mediated transport,chemical synaptic transmission,visual perception,vesicle-mediated transport,actin filament-based movement,vesicle transport along actin filament,insulin secretion,melanocyte differentiation,regulation of inositol 1,4,5-trisphosphate-sensitive calcium-release channel activity,locomotion involved in locomotory beha…
SC_V / W_C	P56480	P56480	-0.155115511883673	0.155115511883673	2.40217933628081E-20	1.72382478023107E-18	1161	P56480	Atp5b	ATP synthase subunit beta, mitochondrial	ATPB_MOUSE	27	-10.1939534765354	0.898060465234646	SC_V	W_C	nucleus,mitochondrion,mitochondrial inner membrane,mitochondrial proton-transporting ATP synthase complex,plasma membrane,cell surface,membrane,extracellular matrix,mitochondrial membrane,mitochondrial nucleoid,myelin sheath,proton-transporting ATP synthase complex,proton-transporting ATP synthase complex, catalytic core F(1),extracellular exosome	protein binding,ATP binding,MHC class I protein binding,angiostatin binding,proton-transporting ATP synthase activity, rotational mechanism,proton-transporting ATPase activity, rotational mechanism,ATPase activity	angiogenesis,osteoblast differentiation,lipid metabolic process,ATP biosynthetic process,negative regulation of cell adhesion involved in substrate-bound cell migration,ATP synthesis coupled proton transport,proton transport,positive regulation of blood vessel endothelial cell migration,regulation of intracellular pH,Requires Ontology
SC_V / SC_C	Q8BH59	Q8BH59	-0.295979361560208	0.295979361560208	2.8381044238263E-20	2.01474896839798E-18	561	Q8BH59	Slc25a12	Calcium-binding mitochondrial carrier protein Aralar1	CMC1_MOUSE	33	-18.5480784927758	0.814519215072242	SC_V	SC_C	mitochondrion,mitochondrial inner membrane,integral component of membrane,myelin sheath	L-glutamate transmembrane transporter activity,calcium ion binding,L-aspartate transmembrane transporter activity	aspartate transport,L-glutamate transport,malate-aspartate shuttle,response to calcium ion,L-glutamate transmembrane transport,L-aspartate transmembrane transport
SC_V / W_C	Q9Z2I0	Q9Z2I0	-0.292296333725079	0.292296333725079	2.99691915140933E-20	2.10485747208557E-18	318	Q9Z2I0	Letm1	LETM1 and EF-hand domain-containing protein 1, mitochondrial	LETM1_MOUSE	15	-18.3398758369278	0.816601241630722	SC_V	W_C	mitochondrion,mitochondrial inner membrane,integral component of membrane	calcium:proton antiporter activity,ribosome binding,metal ion binding	mitochondrial calcium ion transport,cellular metal ion homeostasis,protein hexamerization,cristae formation,protein homooligomerization,mitochondrial calcium ion homeostasis,Requires Ontology
W_V / SC_V	Q8BVE3	Q8BVE3	0.287134455413378	0.287134455413378	3.20886173205729E-20	2.22999001632024E-18	454	Q8BVE3	Atp6v1h	V-type proton ATPase subunit H	VATH_MOUSE	22	22.0214225755076	1.22021422575508	W_V	SC_V	vacuolar proton-transporting V-type ATPase, V1 domain,lysosomal membrane,extracellular exosome	proton-transporting ATPase activity, rotational mechanism	endocytosis,vacuolar acidification,ATP hydrolysis coupled proton transport
W_C / SC_C	Q9DBG3	Q9DBG3	0.211084752607036	0.211084752607036	3.33713933585643E-20	2.29497853076294E-18	757	Q9DBG3	Ap2b1	AP-2 complex subunit beta	AP2B1_MOUSE	44	15.7558216943187	1.15755821694319	W_C	SC_C	trans-Golgi network,AP-2 adaptor complex,clathrin adaptor complex	protein binding,protein transporter activity,clathrin binding,protein complex binding	cardiac septum development,ventricular septum development,intracellular protein transport,heart development,aorta development,clathrin coat assembly,coronary vasculature development,neurotransmitter receptor internalization
SC_V / W_C	P23819	P23819	-0.332613552016093	0.332613552016093	3.90533997103665E-20	2.65804685451381E-18	502	P23819	Gria2	Glutamate receptor 2	GRIA2_MOUSE	25	-20.5903386602969	0.794096613397031	SC_V	W_C	endoplasmic reticulum,endoplasmic reticulum membrane,integral component of plasma membrane,synaptic vesicle,membrane,cell junction,AMPA glutamate receptor complex,neuron projection,synapse,postsynaptic membrane,synaptic membrane,postsynaptic density membrane,integral component of postsynaptic density membrane	ionotropic glutamate receptor activity,AMPA glutamate receptor activity,extracellular-glutamate-gated ion channel activity,protein binding,kainate selective glutamate receptor activity	chemical synaptic transmission,ionotropic glutamate receptor signaling pathway,sodium ion transmembrane transport,excitatory postsynaptic potential,potassium ion transmembrane transport
SC_V / W_C	P70168	P70168	-0.298314346891893	0.298314346891893	4.14020419839805E-20	2.7623204751521E-18	460	P70168	Kpnb1	Importin subunit beta-1	IMB1_MOUSE	21	-18.6798008666541	0.813201991333459	SC_V	W_C	nuclear envelope,nucleoplasm,cytoplasm,cytosol,membrane,nuclear membrane,nuclear periphery,protein complex,extracellular exosome,endoplasmic reticulum tubular network	RNA binding,protein binding,nuclear localization sequence binding,Ran GTPase binding,protein transporter activity,enzyme binding,protein domain specific binding,Hsp90 protein binding	protein import into nucleus, translocation,protein import into nucleus,NLS-bearing protein import into nucleus,ribosomal protein import into nucleus,mitotic chromosome movement towards spindle pole,mitotic metaphase plate congression,astral microtubule organization,Ran protein signal transduction,establishment of mitotic spindle localization,establishment of protein localization,mitotic spindle a…
SC_V / W_C	Q9QXT0	Q9QXT0	0.317700953912212	0.317700953912212	4.14222549288182E-20	2.7623204751521E-18	96	Q9QXT0	Cnpy2	Protein canopy homolog 2	CNPY2_MOUSE	5	24.6342821877845	1.24634282187785	SC_V	W_C	endoplasmic reticulum	molecular_function	enzyme linked receptor protein signaling pathway,tissue development,negative regulation of gene expression,regulation of low-density lipoprotein particle clearance,positive regulation of low-density lipoprotein particle receptor biosynthetic process
SC_V / W_C	Q921G7	Q921G7	-0.269956499562151	0.269956499562151	4.40541130979545E-20	2.90845254672696E-18	176	Q921G7	Etfdh	Electron transfer flavoprotein-ubiquinone oxidoreductase, mitochondrial	ETFD_MOUSE	10	-17.0655447994905	0.829344552005095	SC_V	W_C	mitochondrion,mitochondrial inner membrane,membrane,mitochondrial electron transfer flavoprotein complex,integral component of mitochondrial inner membrane,mitochondrial membrane	electron-transferring-flavoprotein dehydrogenase activity,electron carrier activity,oxidoreductase activity,oxidoreductase activity, oxidizing metal ions with flavin as acceptor,metal ion binding,quinone binding,ubiquinone binding,4 iron, 4 sulfur cluster binding	response to oxidative stress,electron transport chain,respiratory electron transport chain,fatty acid beta-oxidation using acyl-CoA dehydrogenase
W_V / W_C	Q62261	Q62261	-0.196863508901106	0.196863508901106	4.78574829381834E-20	3.10127064918383E-18	3568	Q62261	Sptbn1	Spectrin beta chain, non-erythrocytic 1	SPTB2_MOUSE	135	-12.7554757467384	0.872445242532616	W_V	W_C	nucleus,nucleolus,cytoplasm,plasma membrane,spectrin,endomembrane system,postsynaptic density,membrane,axolemma,cortical cytoskeleton,M band,cuticular plate,protein complex,extracellular exosome	RNA binding,actin binding,structural constituent of cytoskeleton,protein binding,calmodulin binding,phospholipid binding,ankyrin binding,protein complex binding,cadherin binding,GTPase binding	mitotic cytokinesis,plasma membrane organization,cytoskeleton organization,common-partner SMAD protein phosphorylation,SMAD protein import into nucleus,Golgi to plasma membrane protein transport,actin filament capping,membrane assembly,protein targeting to plasma membrane,positive regulation of interleukin-2 secretion,regulation of protein localization to plasma membrane,positive regulation of pr…
SC_V / SC_C	Q91VD9	Q91VD9	-0.224897896428564	0.224897896428564	4.791420875746E-20	3.10127064918383E-18	444	Q91VD9	Ndufs1	NADH-ubiquinone oxidoreductase 75 kDa subunit, mitochondrial	NDUS1_MOUSE	26	-14.4344419316685	0.855655580683315	SC_V	SC_C	mitochondrion,mitochondrial respiratory chain complex I,mitochondrial intermembrane space,myelin sheath,plasma membrane respiratory chain complex I	NADH dehydrogenase (ubiquinone) activity,electron carrier activity,metal ion binding,iron-sulfur cluster binding,2 iron, 2 sulfur cluster binding,4 iron, 4 sulfur cluster binding	apoptotic mitochondrial changes,ATP synthesis coupled electron transport,cellular respiration,ATP metabolic process,regulation of mitochondrial membrane potential,reactive oxygen species metabolic process
W_C / SC_C	O08788	O08788	0.180765324147924	0.180765324147924	4.8610588679459E-20	3.11579715011445E-18	562	O08788	Dctn1	Dynactin subunit 1	DCTN1_MOUSE	37	13.3485019548411	1.13348501954841	W_C	SC_C	kinetochore,spindle pole,nuclear envelope,centrosome,centriole,spindle,cytosol,dynactin complex,microtubule,cell cortex,actin cytoskeleton,membrane,dynein complex,cell leading edge,microtubule plus-end,protein complex,cell cortex region,retromer complex	motor activity,protein binding,microtubule binding,tubulin binding,dynein complex binding	establishment of mitotic spindle orientation,centriole-centriole cohesion,transport along microtubule,positive regulation of microtubule polymerization,cytoplasmic microtubule organization,melanosome transport,microtubule anchoring at centrosome,retrograde transport, endosome to Golgi,nuclear envelope disassembly,regulation of mitotic spindle organization,positive regulation of microtubule nuclea…
W_V / SC_V	P19096	P19096	0.110321899058284	0.110321899058284	5.19345209693522E-20	3.29684334076599E-18	632	P19096	Fasn	Fatty acid synthase	FAS_MOUSE	32	7.94690644707428	1.07946906447074	W_V	SC_V	mitochondrion,Golgi apparatus,cytosol,plasma membrane,membrane,melanosome,glycogen granule,extracellular exosome	RNA binding,fatty acid synthase activity,[acyl-carrier-protein] S-acetyltransferase activity,[acyl-carrier-protein] S-malonyltransferase activity,3-oxoacyl-[acyl-carrier-protein] synthase activity,3-oxoacyl-[acyl-carrier-protein] reductase (NADPH) activity,3-hydroxypalmitoyl-[acyl-carrier-protein] dehydratase activity,enoyl-[acyl-carrier-protein] reductase (NADPH, B-specific) activity,oleoyl-[acy…	osteoblast differentiation,acetyl-CoA metabolic process,fatty acid biosynthetic process,mammary gland development,oxidation-reduction process,cellular response to interleukin-4
SC_V / W_C	Q8BMJ2	Q8BMJ2	-0.0731015042014787	0.0731015042014787	5.56484073306608E-20	3.49895985901926E-18	313	Q8BMJ2	Lars	Leucine--tRNA ligase, cytoplasmic	SYLC_MOUSE	20	-4.94077822734141	0.950592217726586	SC_V	W_C	cytoplasm,lysosome,endoplasmic reticulum,endomembrane system,nuclear body,aminoacyl-tRNA synthetase multienzyme complex,cytosol	aminoacyl-tRNA editing activity,leucine-tRNA ligase activity,valine-tRNA ligase activity,GTPase activator activity,ATP binding	leucyl-tRNA aminoacylation,valyl-tRNA aminoacylation,regulation of translational fidelity,protein targeting to lysosome,regulation of cell size,negative regulation of autophagy,cellular response to amino acid starvation,positive regulation of GTPase activity,cellular response to amino acid stimulus,cellular response to leucine,positive regulation of TORC1 signaling,cellular response to leucine st…
SC_V / W_C	Q80X50	Q80X50	0.271660560271519	0.271660560271519	6.17862488456095E-20	3.84823410262938E-18	277	Q80X50	Ubap2l	Ubiquitin-associated protein 2-like	UBP2L_MOUSE	14	20.719652683028	1.20719652683028	SC_V	W_C	nucleus,Ada2/Gcn5/Ada3 transcription activator complex,cytoplasm,PcG protein complex	molecular_function,RNA binding	binding of sperm to zona pellucida,positive regulation of gene expression,hematopoietic stem cell homeostasis
W_V / SC_V	Q9DB41	Q9DB41	0.271189041520658	0.271189041520658	6.86927762050497E-20	4.23840849070783E-18	80	Q9DB41	Slc25a18	Mitochondrial glutamate carrier 2	GHC2_MOUSE	5	20.6802040973297	1.2068020409733	W_V	SC_V	mitochondrial inner membrane,integral component of membrane	high-affinity glutamate transmembrane transporter activity	mitochondrial transport,L-glutamate transmembrane transport
SC_V / W_C	Q61301	Q61301	-0.170507037651643	0.170507037651643	9.14034328454009E-20	5.58745799671608E-18	646	Q61301	Ctnna2	Catenin alpha-2	CTNA2_MOUSE	33	-11.1469649233614	0.888530350766386	SC_V	W_C	nucleus,cytoplasm,adherens junction,cell-cell adherens junction,postsynaptic density,actin cytoskeleton,basolateral plasma membrane,lamellipodium,axon	structural molecule activity,cadherin binding,actin filament binding	axonogenesis,single organismal cell-cell adhesion,radial glia guided migration of Purkinje cell,dendrite morphogenesis,brain morphogenesis,regulation of synapse structural plasticity,prepulse inhibition
SC_V / W_C	Q91YT0	Q91YT0	-0.194935559893901	0.194935559893901	1.30810769349914E-19	7.92305228668012E-18	532	Q91YT0	Ndufv1	NADH dehydrogenase [ubiquinone] flavoprotein 1, mitochondrial	NDUV1_MOUSE	21	-12.638808378745	0.87361191621255	SC_V	W_C	mitochondrion,mitochondrial inner membrane,mitochondrial respiratory chain complex I,cytosol	protein binding,NADH dehydrogenase (ubiquinone) activity,FMN binding,metal ion binding,NAD binding,4 iron, 4 sulfur cluster binding	mitochondrial ATP synthesis coupled electron transport
SC_V / W_C	Q9Z2I9	Q9Z2I9	-0.138498960624851	0.138498960624851	1.4205699635492E-19	8.52600263577439E-18	336	Q9Z2I9	Sucla2	Succinyl-CoA ligase [ADP-forming] subunit beta, mitochondrial	SUCB1_MOUSE	15	-9.15361329807909	0.908463867019209	SC_V	W_C	mitochondrion,myelin sheath,extracellular exosome	succinate-CoA ligase activity,succinate-CoA ligase (ADP-forming) activity,ATP binding,metal ion binding	tricarboxylic acid cycle,succinyl-CoA metabolic process,succinate metabolic process
SC_V / W_C	Q922H2	Q922H2	-0.245063517073299	0.245063517073299	2.29624350574292E-19	1.36574771395629E-17	124	Q922H2	Pdk3	[Pyruvate dehydrogenase (acetyl-transferring)] kinase isozyme 3, mitochondrial	PDK3_MOUSE	7	-15.6221353460457	0.843778646539543	SC_V	W_C	nucleolus,mitochondrion,mitochondrial matrix	protein kinase activity,protein serine/threonine kinase activity,pyruvate dehydrogenase (acetyl-transferring) kinase activity,ATP binding	glucose metabolic process,regulation of acetyl-CoA biosynthetic process from pyruvate,regulation of glucose metabolic process,peptidyl-serine phosphorylation,peroxisome proliferator activated receptor signaling pathway,cellular response to glucose stimulus,cellular response to fatty acid,hypoxia-inducible factor-1alpha signaling pathway,regulation of reactive oxygen species metabolic process
SC_V / SC_C	Q64521	Q64521	-0.224738236742773	0.224738236742773	3.44611726946627E-19	2.0313630547336E-17	204	Q64521	Gpd2	Glycerol-3-phosphate dehydrogenase, mitochondrial	GPDM_MOUSE	15	-14.424972067496	0.85575027932504	SC_V	SC_C	mitochondrion,mitochondrial inner membrane,glycerol-3-phosphate dehydrogenase complex	calcium ion binding,sn-glycerol-3-phosphate:ubiquinone-8 oxidoreductase activity	glycerol-3-phosphate metabolic process,gluconeogenesis,glycerol catabolic process,multicellular organism growth,camera-type eye development,oxidation-reduction process
SC_V / W_C	Q71LX4	Q71LX4	-0.180166208614822	0.180166208614822	4.61767940082948E-19	2.69786897382976E-17	960	Q71LX4	Tln2	Talin-2	TLN2_MOUSE	54	-11.7398691444663	0.882601308555337	SC_V	W_C	ruffle,cytoplasm,cytoskeleton,plasma membrane,fascia adherens,focal adhesion,synapse	structural constituent of cytoskeleton,actin filament binding	cytoskeletal anchoring at plasma membrane,cell adhesion
W_V / W_C	Q99104	Q99104	-0.155537001650881	0.155537001650881	5.27567446897382E-19	3.05526340738291E-17	1156	Q99104	Myo5a	Unconventional myosin-Va	MYO5A_MOUSE	59	-10.2201868798159	0.897798131201841	W_V	W_C	ruffle,photoreceptor outer segment,cytoplasm,Golgi apparatus,cytosol,intermediate filament,membrane,myosin complex,unconventional myosin complex,secretory granule,filopodium tip,insulin-responsive compartment,melanosome,actomyosin,neuronal cell body,extracellular exosome,lysosome,early endosome,late endosome,peroxisome,endoplasmic reticulum,actin filament,vesicle,microtubule plus-end,recycling en…	microfilament motor activity,RNA binding,motor activity,actin binding,calcium ion binding,protein binding,calmodulin binding,ATP binding,Rab GTPase binding,disordered domain specific binding	melanin metabolic process,transport,exocytosis,post-Golgi vesicle-mediated transport,chemical synaptic transmission,visual perception,vesicle-mediated transport,actin filament-based movement,vesicle transport along actin filament,insulin secretion,melanocyte differentiation,regulation of inositol 1,4,5-trisphosphate-sensitive calcium-release channel activity,locomotion involved in locomotory beha…
SC_V / W_C	Q8BK64	Q8BK64	-0.239541918306174	0.239541918306174	5.70248481046433E-19	3.27372214945091E-17	242	Q8BK64	Ahsa1	Activator of 90 kDa heat shock protein ATPase homolog 1	AHSA1_MOUSE	14	-15.2985788042158	0.847014211957842	SC_V	W_C	cytoplasm,endoplasmic reticulum,cytosol,extracellular exosome	ATPase activator activity,protein binding,cadherin binding,chaperone binding	protein folding,response to stress,positive regulation of ATPase activity
SC_V / W_C	Q91YD9	Q91YD9	0.177924305076612	0.177924305076612	6.42078979700712E-19	3.65431502067595E-17	112	Q91YD9	Wasl	Neural Wiskott-Aldrich syndrome protein	WASL_MOUSE	7	13.1255106909493	1.13125510690949	SC_V	W_C	nucleus,cytoplasm,cytosol,lamellipodium,actin cap,cytoplasmic vesicle,extracellular exosome	actin binding,protein binding	transcription, DNA-templated,regulation of transcription, DNA-templated,membrane budding,response to bacterium,vesicle organization,actin cytoskeleton organization,vesicle transport along actin filament,regulation of protein localization,cellular protein complex localization,Fc-gamma receptor signaling pathway involved in phagocytosis,actin nucleation,ephrin receptor signaling pathway,cell divisi…
W_V / W_C	Q921G7	Q921G7	-0.191091114262178	0.191091114262178	7.23742523484243E-19	4.08388729918203E-17	176	Q921G7	Etfdh	Electron transfer flavoprotein-ubiquinone oxidoreductase, mitochondrial	ETFD_MOUSE	10	-12.4057007379771	0.875942992620229	W_V	W_C	mitochondrion,mitochondrial inner membrane,membrane,mitochondrial electron transfer flavoprotein complex,integral component of mitochondrial inner membrane,mitochondrial membrane	electron-transferring-flavoprotein dehydrogenase activity,electron carrier activity,oxidoreductase activity,oxidoreductase activity, oxidizing metal ions with flavin as acceptor,metal ion binding,quinone binding,ubiquinone binding,4 iron, 4 sulfur cluster binding	response to oxidative stress,electron transport chain,respiratory electron transport chain,fatty acid beta-oxidation using acyl-CoA dehydrogenase
SC_V / W_C	P97822	P97822	0.372066566453901	0.372066566453901	8.37615045674882E-19	4.68638519622506E-17	96	P97822	Anp32e	Acidic leucine-rich nuclear phosphoprotein 32 family member E	AN32E_MOUSE	4	29.4205368193692	1.29420536819369	SC_V	W_C	Swr1 complex,nucleus,cytoplasm,cytoplasmic vesicle,host cell	phosphatase inhibitor activity,histone binding	nucleosome assembly,nucleocytoplasmic transport,chromatin modification,regulation of apoptotic process,negative regulation of catalytic activity,histone exchange
SC_V / W_C	O08788	O08788	-0.275082803069519	0.275082803069519	1.09156541569079E-18	6.00780626744694E-17	759	O08788	Dctn1	Dynactin subunit 1	DCTN1_MOUSE	37	-17.3597114364381	0.826402885635619	SC_V	W_C	kinetochore,spindle pole,nuclear envelope,centrosome,centriole,spindle,cytosol,dynactin complex,microtubule,cell cortex,actin cytoskeleton,membrane,dynein complex,cell leading edge,microtubule plus-end,protein complex,cell cortex region,retromer complex	motor activity,protein binding,microtubule binding,tubulin binding,dynein complex binding	establishment of mitotic spindle orientation,centriole-centriole cohesion,transport along microtubule,positive regulation of microtubule polymerization,cytoplasmic microtubule organization,melanosome transport,microtubule anchoring at centrosome,retrograde transport, endosome to Golgi,nuclear envelope disassembly,regulation of mitotic spindle organization,positive regulation of microtubule nuclea…
SC_V / W_C	Q9CQH7	Q9CQH7	0.336160611083223	0.336160611083223	1.09199750392856E-18	6.00780626744694E-17	144	Q9CQH7	Btf3l4	Transcription factor BTF3 homolog 4	BT3L4_MOUSE	6	26.2392562817231	1.26239256281723	SC_V	W_C	cellular_component	molecular_function	biological_process
SC_V / SC_C	P62806	P62806	-0.511576501969447	0.511576501969447	1.11828033409293E-18	6.05154652924712E-17	221	P62806	Hist1h4a	Histone H4	H4_MOUSE	9	-29.8544495113476	0.701455504886524	SC_V	SC_C	nuclear chromosome,nuclear chromosome, telomeric region,nucleosome,nuclear nucleosome,nucleus,nucleoplasm,membrane,extracellular matrix,protein complex,extracellular exosome	DNA binding,RNA binding,protein binding,protein domain specific binding,histone binding,protein heterodimerization activity	chromatin silencing at rDNA,nucleosome assembly,DNA replication-dependent nucleosome assembly,DNA replication-independent nucleosome assembly,DNA-templated transcription, initiation,DNA methylation on cytosine,negative regulation of megakaryocyte differentiation,positive regulation of gene expression, epigenetic,protein heterotetramerization
SC_V / W_C	O35381	O35381	0.403381662686481	0.403381662686481	1.11413359631244E-18	6.05154652924712E-17	176	O35381	Anp32a	Acidic leucine-rich nuclear phosphoprotein 32 family member A	AN32A_MOUSE	8	32.2604451776316	1.32260445177632	SC_V	W_C	nucleus,cytoplasm,endoplasmic reticulum,nuclear matrix,host cell,perinuclear region of cytoplasm	protein binding,histone binding	transcription, DNA-templated,regulation of transcription, DNA-templated,nucleocytoplasmic transport,regulation of apoptotic process,nucleosome assembly,histone exchange
SC_V / W_C	Q8VHH5	Q8VHH5	-0.353203069281709	0.353203069281709	1.14432309016008E-18	6.14213092783486E-17	128	Q8VHH5	Agap3	Arf-GAP with GTPase, ANK repeat and PH domain-containing protein 3	AGAP3_MOUSE	7	-21.715590220732	0.78284409779268	SC_V	W_C	nucleus,cytoplasm,membrane,cell periphery	GTPase activity,GTPase activator activity,GTP binding,polyubiquitin binding,metal ion binding	protein import into nucleus, translocation,signal transduction,cellular response to reactive oxygen species,proteasome-mediated ubiquitin-dependent protein catabolic process,positive regulation of GTPase activity
W_V / W_C	Q68FD5	Q68FD5	-0.151600379029695	0.151600379029695	1.33448545386823E-18	7.10505884390163E-17	2897	Q68FD5	Cltc	Clathrin heavy chain 1	CLH1_MOUSE	102	-9.9748738607617	0.900251261392383	W_V	W_C	mitochondrion,lysosome,endosome,spindle,cytosol,focal adhesion,membrane,membrane coat,clathrin coat,clathrin coat of trans-Golgi network vesicle,clathrin coat of coated pit,clathrin-coated vesicle,extracellular matrix,Myb complex,melanosome,myelin sheath,protein complex,extracellular exosome,clathrin complex,extracellular vesicle,mitotic spindle microtubule	RNA binding,double-stranded RNA binding,structural molecule activity,protein binding,protein kinase binding,clathrin light chain binding,disordered domain specific binding	mitotic cell cycle,osteoblast differentiation,intracellular protein transport,receptor-mediated endocytosis,autophagy,receptor internalization,transferrin transport,retrograde transport, endosome to Golgi,clathrin coat assembly,cell division,regulation of mitotic spindle organization,mitotic spindle assembly,negative regulation of hyaluronan biosynthetic process,negative regulation of protein loc…
W_C / SC_C	P60469	P60469	0.0429367404663125	0.0429367404663125	1.50236911794399E-18	7.93491273333298E-17	597	P60469	Ppfia3	Liprin-alpha-3	LIPA3_MOUSE	40	3.02087798626325	1.03020877986263	W_C	SC_C	acrosomal vesicle,presynaptic active zone,epididymosome	molecular_function	neurotransmitter secretion,regulation of short-term neuronal synaptic plasticity
SC_V / W_C	Q80TE7	Q80TE7	-0.360465579159309	0.360465579159309	1.52566087469694E-18	7.99397864662634E-17	390	Q80TE7	Lrrc7	Leucine-rich repeat-containing protein 7	LRRC7_MOUSE	22	-22.1086827775932	0.778913172224068	SC_V	W_C	cytoplasm,plasma membrane,postsynaptic density,cell junction,neuron projection,postsynaptic membrane		signal transduction,positive regulation of neuron projection development
SC_V / SC_C	Q9CR62	Q9CR62	-0.317904606907522	0.317904606907522	1.69881700671286E-18	8.8311731325341E-17	245	Q9CR62	Slc25a11	Mitochondrial 2-oxoglutarate/malate carrier protein	M2OM_MOUSE	15	-19.7765790509523	0.802234209490477	SC_V	SC_C	nucleus,mitochondrion,mitochondrial inner membrane,integral component of membrane	RNA binding,oxoglutarate:malate antiporter activity	mitochondrial transport,alpha-ketoglutarate transport
SC_V / W_C	A2AGT5	A2AGT5	-0.137858189573394	0.137858189573394	1.84073586233917E-18	9.49417043997125E-17	387	A2AGT5	Ckap5	Cytoskeleton-associated protein 5	CKAP5_MOUSE	25	-9.1132550364066	0.908867449635934	SC_V	W_C	kinetochore,condensed chromosome kinetochore,spindle pole,cytoplasm,centrosome,membrane,protein complex,gamma-tubulin complex,microtubule cytoskeleton,microtubule plus-end	microtubule binding,ribonucleoprotein complex binding,cadherin binding,microtubule plus-end binding	spindle organization,centrosome cycle,establishment or maintenance of microtubule cytoskeleton polarity,microtubule polymerization,RNA transport,centrosome duplication,cell division
SC_V / SC_C	Q8CAQ8	Q8CAQ8	-0.246970298442316	0.246970298442316	2.94117308325094E-18	1.50524222446688E-16	348	Q8CAQ8	Immt	MICOS complex subunit Mic60	MIC60_MOUSE	20	-15.7335822283721	0.842664177716279	SC_V	SC_C	mitochondrion,mitochondrial inner membrane,membrane,myelin sheath,MICOS complex	RNA binding,protein binding	cristae formation,mitochondrial calcium ion homeostasis
SC_V / W_C	Q9EQZ6	Q9EQZ6	-0.335803657962575	0.335803657962575	3.15734442515156E-18	1.60344522268081E-16	156	Q9EQZ6	Rapgef4	Rap guanine nucleotide exchange factor 4	RPGF4_MOUSE	8	-20.7657363389349	0.792342636610651	SC_V	W_C	cytosol,membrane	guanyl-nucleotide exchange factor activity,Ras guanyl-nucleotide exchange factor activity,protein binding,Ras GTPase binding,cAMP binding	small GTPase mediated signal transduction,calcium ion regulated exocytosis,regulation of exocytosis,cAMP-mediated signaling,insulin secretion,positive regulation of GTPase activity
SC_V / SC_C	Q9QYX7	Q9QYX7	0.206957831489073	0.206957831489073	3.54883467663562E-18	1.78639455168799E-16	679	Q9QYX7	Pclo	Protein piccolo	PCLO_MOUSE	46	15.4251679419378	1.15425167941938	SC_V	SC_C	postsynaptic density,cell junction,synapse,extracellular exosome,presynaptic active zone cytoplasmic component	calcium ion binding,protein binding,profilin binding,calcium-dependent phospholipid binding,structural constituent of presynaptic active zone	cytoskeleton organization,synapse assembly,synaptic vesicle targeting,regulation of exocytosis,cAMP-mediated signaling,insulin secretion,protein localization to synapse,maintenance of presynaptic active zone structure,presynapse to nucleus signaling pathway
SC_V / W_C	Q4VAE3	Q4VAE3	-0.480427239469849	0.480427239469849	3.57170676799173E-18	1.78639455168799E-16	128	Q4VAE3	Tmem65	Transmembrane protein 65	TMM65_MOUSE	6	-28.323467019067	0.71676532980933	SC_V	W_C	mitochondrion,mitochondrial inner membrane,plasma membrane,intercalated disc,integral component of membrane	protein binding	cardiac ventricle development,regulation of cardiac conduction
SC_V / W_C	Q64521	Q64521	-0.233589529745106	0.233589529745106	3.61070486988931E-18	1.79232131962475E-16	272	Q64521	Gpd2	Glycerol-3-phosphate dehydrogenase, mitochondrial	GPDM_MOUSE	15	-14.9483888659988	0.850516111340012	SC_V	W_C	mitochondrion,mitochondrial inner membrane,glycerol-3-phosphate dehydrogenase complex	calcium ion binding,sn-glycerol-3-phosphate:ubiquinone-8 oxidoreductase activity	glycerol-3-phosphate metabolic process,gluconeogenesis,glycerol catabolic process,multicellular organism growth,camera-type eye development,oxidation-reduction process
SC_V / W_C	P22892	P22892	-0.230103139966516	0.230103139966516	4.21217228973793E-18	2.07528070573506E-16	144	P22892	Ap1g1	AP-1 complex subunit gamma-1	AP1G1_MOUSE	8	-14.742606192515	0.85257393807485	SC_V	W_C	Golgi apparatus,trans-Golgi network,cytosol,membrane,clathrin adaptor complex,clathrin-coated vesicle,clathrin-coated vesicle membrane,intracellular membrane-bounded organelle,perinuclear region of cytoplasm,recycling endosome	protein binding,protein transporter activity,Rab GTPase binding,kinesin binding,GTP-dependent protein binding	intracellular protein transport,vesicle-mediated transport,endosome to melanosome transport,positive regulation of natural killer cell degranulation,positive regulation of natural killer cell mediated cytotoxicity,Golgi to lysosome transport
SC_V / SC_C	P58281	P58281	-0.295994989338529	0.295994989338529	4.81791285940244E-18	2.35613782946481E-16	627	P58281	Opa1	Dynamin-like 120 kDa protein, mitochondrial	OPA1_MOUSE	42	-18.5489608037582	0.814510391962418	SC_V	SC_C	nucleoplasm,mitochondrion,mitochondrial outer membrane,mitochondrial inner membrane,mitochondrial intermembrane space,cytosol,membrane,integral component of membrane,mitochondrial crista,dendrite	GTPase activity,protein binding,GTP binding,microtubule binding	mitochondrial genome maintenance,mitochondrial fission,neural tube closure,dynamin family protein polymerization involved in mitochondrial fission,apoptotic process,mitochondrion organization,inner mitochondrial membrane organization,visual perception,mitochondrial fusion,negative regulation of release of cytochrome c from mitochondria,cellular senescence,negative regulation of endoplasmic reticu…
SC_V / W_C	Q8BMF4	Q8BMF4	-0.32546100617018	0.32546100617018	4.86952700657618E-18	2.36386891892764E-16	448	Q8BMF4	Dlat	Dihydrolipoyllysine-residue acetyltransferase component of pyruvate dehydrogenase complex, mitochondrial	ODP2_MOUSE	18	-20.1956665250248	0.798043334749752	SC_V	W_C	mitochondrion,mitochondrial pyruvate dehydrogenase complex,myelin sheath,pyruvate dehydrogenase complex	dihydrolipoyllysine-residue acetyltransferase activity,pyruvate dehydrogenase (NAD+) activity	glucose metabolic process,tricarboxylic acid cycle,sleep,mitochondrial acetyl-CoA biosynthetic process from pyruvate
SC_V / W_C	Q8BH04	Q8BH04	0.237987031051148	0.237987031051148	5.31983377266631E-18	2.56361624577686E-16	144	Q8BH04	Pck2	Phosphoenolpyruvate carboxykinase [GTP], mitochondrial	PCKGM_MOUSE	9	17.9345990612119	1.17934599061212	SC_V	W_C	mitochondrion,extracellular exosome	phosphoenolpyruvate carboxykinase (GTP) activity,GTP binding,metal ion binding	gluconeogenesis
W_C / SC_C	Q3UHJ0	Q3UHJ0	0.208808117553631	0.208808117553631	5.42770212780941E-18	2.59664416288389E-16	424	Q3UHJ0	Aak1	AP2-associated protein kinase 1	AAK1_MOUSE	25	15.573298063649	1.15573298063649	W_C	SC_C	cytoplasm,clathrin-coated pit,extrinsic component of plasma membrane,clathrin-coated vesicle,cell leading edge,terminal bouton	protein serine/threonine kinase activity,Notch binding,ATP binding,AP-2 adaptor complex binding	protein phosphorylation,endocytosis,regulation of protein localization,positive regulation of Notch signaling pathway,protein autophosphorylation,protein stabilization,regulation of clathrin-dependent endocytosis
W_V / W_C	P62071	P62071	0.236517227708193	0.236517227708193	5.51480406043256E-18	2.61933355445869E-16	160	P62071	Rras2	Ras-related protein R-Ras2	RRAS2_MOUSE	9	17.8145096492815	1.17814509649281	W_V	W_C	intracellular,plasma membrane,focal adhesion,membrane,extracellular exosome	GTPase activity,protein binding,GTP binding	osteoblast differentiation,Ras protein signal transduction,cellular process,positive regulation of cell migration,regulation of neuron death
SC_V / W_C	P56812	P56812	0.230082177400102	0.230082177400102	6.00699258467173E-18	2.8126358187236E-16	128	P56812	Pdcd5	Programmed cell death protein 5	PDCD5_MOUSE	5	17.2901757025046	1.17290175702505	SC_V	W_C	nucleus,cytoplasm,cytosol,extracellular exosome	DNA binding,heparin binding,acetyltransferase activator activity,beta-tubulin binding	apoptotic process,negative regulation of cell proliferation,positive regulation of gene expression,programmed cell death,positive regulation of apoptotic process,positive regulation of cysteine-type endopeptidase activity involved in apoptotic process,cellular response to transforming growth factor beta stimulus,positive regulation of release of cytochrome c from mitochondria,positive regulation …
W_C / SC_C	Q9D394	Q9D394	0.178181876924973	0.178181876924973	5.99612185228935E-18	2.8126358187236E-16	204	Q9D394	Rufy3	Protein RUFY3	RUFY3_MOUSE	15	13.1457093797151	1.13145709379715	W_C	SC_C	cytoplasm,cytosol,endomembrane system,membrane,lamellipodium,cell junction,filopodium,axon,dendrite,growth cone,neuronal cell body,perikaryon,invadopodium	protein binding	actin filament organization,positive regulation of cell migration,positive regulation of axon extension,regulation of axonogenesis,negative regulation of axonogenesis,positive regulation of axonogenesis,positive regulation of intracellular protein transport,regulation of establishment of cell polarity
SC_V / W_C	Q9D0M3	Q9D0M3	-0.452087944769063	0.452087944769063	6.28420264734741E-18	2.92171168153434E-16	370	Q9D0M3	Cyc1	Cytochrome c1, heme protein, mitochondrial	CY1_MOUSE	14	-26.9015836979599	0.730984163020401	SC_V	W_C	nucleus,mitochondrion,mitochondrial inner membrane,mitochondrial respiratory chain complex III,membrane	protein binding,heme binding,electron transporter, transferring electrons within CoQH2-cytochrome c reductase complex activity,electron transporter, transferring electrons from CoQH2-cytochrome c reductase complex and cytochrome c oxidase complex activity,metal ion binding	mitochondrial electron transport, ubiquinol to cytochrome c,response to glucagon,mitochondrial ATP synthesis coupled proton transport
SC_V / W_C	Q62108	Q62108	-0.283076897404906	0.283076897404906	7.23898794223809E-18	3.34208380382209E-16	618	Q62108	Dlg4	Disks large homolog 4	DLG4_MOUSE	27	-17.8163618753867	0.821836381246133	SC_V	W_C	cytoplasm,endoplasmic reticulum,plasma membrane,synaptic vesicle,postsynaptic density,membrane,basolateral plasma membrane,cell junction,dendrite,cortical cytoskeleton,extrinsic component of cytoplasmic side of plasma membrane,AMPA glutamate receptor complex,dendrite cytoplasm,dendritic spine,juxtaparanode region of axon,cerebellar mossy fiber,neuron projection terminus,neuron spine,synapse,posts…	guanylate kinase activity,structural molecule activity,protein binding,protein C-terminus binding,kinase binding,protein phosphatase binding,PDZ domain binding,beta-1 adrenergic receptor binding,D1 dopamine receptor binding,P2Y1 nucleotide receptor binding,protein complex binding,acetylcholine receptor binding,ionotropic glutamate receptor binding,neurexin family protein binding,neuroligin family…	negative regulation of receptor internalization,protein complex assembly,positive regulation of cytosolic calcium ion concentration,locomotory behavior,synaptic vesicle maturation,social behavior,protein localization to synapse,locomotory exploration behavior,response to cocaine,receptor clustering,establishment of protein localization,establishment or maintenance of epithelial cell apical/basal …
SC_V / W_C	Q9WVA4	Q9WVA4	0.22982602794879	0.22982602794879	8.69177873549412E-18	3.98493911192584E-16	160	Q9WVA4	Tagln2	Transgelin-2	TAGL2_MOUSE	8	17.2693527660363	1.17269352766036	SC_V	W_C	vesicle,extracellular exosome	cadherin binding	epithelial cell differentiation
SC_V / W_C	Q9Z0H8	Q9Z0H8	0.304893326211445	0.304893326211445	9.74589652340886E-18	4.43740750672726E-16	546	Q9Z0H8	Clip2	CAP-Gly domain-containing linker protein 2	CLIP2_MOUSE	30	23.5327292864518	1.23532729286452	SC_V	W_C	microtubule plus-end,cytoplasmic microtubule	protein binding,microtubule binding,microtubule plus-end binding
SC_V / W_C	Q9CZ13	Q9CZ13	-0.328641252114156	0.328641252114156	1.01192949475854E-17	4.57586200301087E-16	288	Q9CZ13	Uqcrc1	Cytochrome b-c1 complex subunit 1, mitochondrial	QCR1_MOUSE	12	-20.3713917291163	0.796286082708837	SC_V	W_C	mitochondrion,mitochondrial inner membrane,mitochondrial respiratory chain complex III,cytosol,myelin sheath	metalloendopeptidase activity,protein binding,zinc ion binding,ubiquitin protein ligase binding,protein complex binding	mitochondrial electron transport, ubiquinol to cytochrome c,aerobic respiration,response to activity,protein processing,response to alkaloid
W_C / SC_C	P70336	P70336	0.160712057827947	0.160712057827947	1.16684401880632E-17	5.2404790558907E-16	490	P70336	Rock2	Rho-associated protein kinase 2	ROCK2_MOUSE	39	11.783872339992	1.11783872339992	W_C	SC_C	nucleus,centrosome,cytosol,plasma membrane,spindle pole centrosome,cytoplasmic ribonucleoprotein granule	RNA binding,protein kinase activity,protein serine/threonine kinase activity,protein binding,ATP binding,Rho GTPase binding,metal ion binding,Rho-dependent protein serine/threonine kinase activity	neural tube closure,positive regulation of protein phosphorylation,protein phosphorylation,smooth muscle contraction,I-kappaB kinase/NF-kappaB signaling,Rho protein signal transduction,extrinsic apoptotic signaling pathway via death domain receptors,positive regulation of endothelial cell migration,positive regulation of gene expression,positive regulation of centrosome duplication,negative regul…
SC_V / W_C	Q80TJ1	Q80TJ1	-0.173790586208634	0.173790586208634	1.2187636670685E-17	5.43667414188259E-16	845	Q80TJ1	Cadps	Calcium-dependent secretion activator 1	CAPS1_MOUSE	42	-11.3489629104286	0.886510370895714	SC_V	W_C	cell junction,cytoplasmic vesicle membrane,cytoplasmic vesicle,presynapse	protein binding,lipid binding,protein kinase binding,metal ion binding	protein transport,vesicle organization,synaptic vesicle priming,catecholamine secretion,presynaptic dense core vesicle exocytosis
SC_V / W_C	Q9DCS9	Q9DCS9	-0.195968522708727	0.195968522708727	1.23240043070586E-17	5.46060915672491E-16	112	Q9DCS9	Ndufb10	NADH dehydrogenase [ubiquinone] 1 beta subcomplex subunit 10	NDUBA_MOUSE	4	-12.7013361906116	0.872986638093884	SC_V	W_C	mitochondrion,mitochondrial inner membrane,mitochondrial respiratory chain complex I,extracellular exosome	molecular_function	biological_process,oxidation-reduction process
W_V / SC_V	Q5SQX6	Q5SQX6	0.21224858314548	0.21224858314548	1.31234594322447E-17	5.77607194477863E-16	556	Q5SQX6	Cyfip2	Cytoplasmic FMR1-interacting protein 2	CYFP2_MOUSE	27	15.8492402691782	1.15849240269178	W_V	SC_V	nucleus,cytoplasm,membrane,cell junction,neuron projection,synapse,perinuclear region of cytoplasm,extracellular exosome	protein binding	apoptotic process,single organismal cell-cell adhesion,neuron projection development,positive regulation of proteolysis,positive regulation of neurotrophin TRK receptor signaling pathway,activation of cysteine-type endopeptidase activity,dendrite extension
SC_V / SC_C	P84228	P84228	-0.466502573439166	0.466502573439166	1.37358947966147E-17	6.00558791041391E-16	96	P84228	Hist1h3b	Histone H3.2	H32_MOUSE	5	-27.6283069848775	0.723716930151225	SC_V	SC_C	nuclear chromosome,nuclear chromosome, telomeric region,chromatin,nucleosome,nuclear nucleosome,nucleus,nucleoplasm,membrane,protein complex,extracellular exosome	chromatin binding,nucleosomal DNA binding,histone binding,cadherin binding,protein heterodimerization activity	negative regulation of transcription from RNA polymerase II promoter,chromatin silencing at rDNA,nucleosome assembly,DNA replication-dependent nucleosome assembly,DNA methylation on cytosine,positive regulation of gene expression, epigenetic,protein heterotetramerization,regulation of gene silencing
SC_V / W_C	Q6Y685	Q6Y685	0.328180267422882	0.328180267422882	2.03075482843116E-17	8.82042327454112E-16	64	Q6Y685	Tacc1	Transforming acidic coiled-coil-containing protein 1	TACC1_MOUSE	4	25.5428849647303	1.2554288496473	SC_V	W_C	nucleus,cytoplasm,microtubule organizing center,microtubule cytoskeleton,midbody	protein domain specific binding	microtubule cytoskeleton organization,cell cycle,cell proliferation,cerebral cortex development,neurogenesis,interkinetic nuclear migration,regulation of microtubule-based process,cell division
W_C / SC_C	Q9JMH9	Q9JMH9	0.184934137753177	0.184934137753177	2.11943566561526E-17	9.14543415973332E-16	520	Q9JMH9	Myo18a	Unconventional myosin-XVIIIa	MY18A_MOUSE	41	13.6765076189916	1.13676507618992	W_C	SC_C	Golgi membrane,endoplasmic reticulum-Golgi intermediate compartment,trans-Golgi network,cytoskeleton,brush border,membrane,myosin complex,actomyosin	RNA binding,ATP binding,ADP binding,actin filament binding	Golgi organization,cell migration,actomyosin structure organization,regulation of macrophage activation,negative regulation of apoptotic process,Golgi vesicle budding,positive regulation of protein secretion,Golgi ribbon formation,asymmetric Golgi ribbon formation,positive regulation of opsonization
SC_V / W_C	Q9CXW3	Q9CXW3	-0.220456706028261	0.220456706028261	2.24547281892754E-17	9.62637113672704E-16	192	Q9CXW3	Cacybp	Calcyclin-binding protein	CYBP_MOUSE	10	-14.1706311881568	0.858293688118432	SC_V	W_C	nuclear envelope lumen,nucleoplasm,cytoplasm,cytosol,SCF ubiquitin ligase complex,beta-catenin destruction complex,neuron projection,cell body,extracellular exosome	protein binding,protein domain specific binding,ubiquitin protein ligase binding,protein homodimerization activity	aging,positive regulation of DNA replication,cardiac muscle cell differentiation,response to growth hormone,negative regulation of cell death,cellular response to calcium ion,cellular response to leukemia inhibitory factor
SC_V / SC_C	Q8C419	Q8C419	0.206309414673982	0.206309414673982	2.33485804614491E-17	9.94498891654754E-16	297	Q8C419	Gpr158	Probable G-protein coupled receptor 158	GP158_MOUSE	21	15.3733019543184	1.15373301954318	SC_V	SC_C	plasma membrane,membrane,integral component of membrane	G-protein coupled receptor activity,protein binding	G-protein coupled receptor signaling pathway,protein localization to plasma membrane
W_V / SC_V	O70589	O70589	0.147946115136613	0.147946115136613	2.4654372927232E-17	1.04338570554863E-15	524	O70589	Cask	Peripheral plasma membrane protein CASK	CSKP_MOUSE	28	10.7990963473216	1.10799096347322	W_V	SC_V	basement membrane,nucleus,nuclear lamina,nucleolus,cytoplasm,cytosol,cell-cell junction,focal adhesion,membrane,basolateral plasma membrane,nuclear matrix,vesicle,synapse	protein serine/threonine kinase activity,protein binding,calmodulin binding,ATP binding,neurexin family protein binding	negative regulation of cell-matrix adhesion,protein phosphorylation,negative regulation of keratinocyte proliferation,positive regulation of transcription from RNA polymerase II promoter,negative regulation of wound healing,calcium ion import,positive regulation of calcium ion import,negative regulation of cellular response to growth factor stimulus
SC_V / W_C	P51863	P51863	-0.173709728959014	0.173709728959014	2.71322236607869E-17	1.14093592744277E-15	336	P51863	Atp6v0d1	V-type proton ATPase subunit d 1	VA0D1_MOUSE	15	-11.3439942374197	0.886560057625803	SC_V	W_C	lysosomal membrane,early endosome,synaptic vesicle,membrane,apical plasma membrane,vacuolar proton-transporting V-type ATPase complex,proton-transporting V-type ATPase, V0 domain,axon terminus,extracellular exosome,centrosome	hydrogen-exporting ATPase activity, phosphorylative mechanism,protein complex binding,proton-transporting ATPase activity, rotational mechanism	vacuolar transport,vacuolar acidification,brain development,ATP hydrolysis coupled proton transport,cilium morphogenesis
SC_V / W_C	Q91V14	Q91V14	-0.154849901518457	0.154849901518457	2.96432830003957E-17	1.23084876961392E-15	666	Q91V14	Slc12a5	Solute carrier family 12 member 5	S12A5_MOUSE	27	-10.1774180258228	0.898225819741772	SC_V	W_C	plasma membrane,integral component of plasma membrane,neuronal cell body,dendritic shaft	protein binding,chloride transmembrane transporter activity,potassium:chloride symporter activity,protein kinase binding,potassium ion symporter activity	chloride transport,chemical synaptic transmission,learning,cellular chloride ion homeostasis,multicellular organism growth,thermosensory behavior,response to drug,dendritic spine development,potassium ion transmembrane transport,chloride transmembrane transport
W_C / SC_C	Q71LX4	Q71LX4	0.175913221286126	0.175913221286126	2.94968605831366E-17	1.23084876961392E-15	708	Q71LX4	Tln2	Talin-2	TLN2_MOUSE	54	12.9679261843421	1.12967926184342	W_C	SC_C	ruffle,cytoplasm,cytoskeleton,plasma membrane,fascia adherens,focal adhesion,synapse	structural constituent of cytoskeleton,actin filament binding	cytoskeletal anchoring at plasma membrane,cell adhesion
SC_V / W_C	Q9D6M3	Q9D6M3	-0.457844919782593	0.457844919782593	3.14792749565302E-17	1.29891358289383E-15	196	Q9D6M3	Slc25a22	Mitochondrial glutamate carrier 1	GHC1_MOUSE	13	-27.1926966649631	0.728073033350369	SC_V	W_C	mitochondrion,mitochondrial inner membrane,integral component of membrane	L-glutamate transmembrane transporter activity,high-affinity glutamate transmembrane transporter activity	mitochondrial transport,L-glutamate transport,L-glutamate transmembrane transport
SC_V / W_C	G5E8K5	G5E8K5	-0.265452507200841	0.265452507200841	3.30886134946871E-17	1.35683867262065E-15	579	G5E8K5	Ank3	Ankyrin-3	ANK3_MOUSE	30	-16.8062246894568	0.831937753105432	SC_V	W_C	lysosome,plasma membrane,cell surface,intercalated disc,spectrin-associated cytoskeleton,membrane,basolateral plasma membrane,lateral plasma membrane,sarcoplasmic reticulum,Z disc,T-tubule,axon,dendrite,neuromuscular junction,node of Ranvier,paranode region of axon,sarcolemma,costamere,axon initial segment,synapse,postsynaptic membrane,bicellular tight junction,basal plasma membrane	structural constituent of cytoskeleton,protein binding,cytoskeletal protein binding,spectrin binding,protein binding, bridging,ion channel binding,cadherin binding	mitotic cytokinesis,plasma membrane organization,cytoskeleton organization,signal transduction,axonogenesis,axon guidance,neuromuscular junction development,positive regulation of gene expression,positive regulation of cell communication by electrical coupling,positive regulation of sodium ion transport,magnesium ion homeostasis,neuronal action potential,positive regulation of homotypic cell-cell…
W_C / SC_C	Q61879	Q61879	0.189420390371324	0.189420390371324	4.44971813366872E-17	1.81339747644944E-15	1430	Q61879	Myh10	Myosin-10	MYH10_MOUSE	90	14.030550064403	1.14030550064403	W_C	SC_C	stress fiber,nucleus,cytoplasm,cytosol,brush border,cell cortex,myosin complex,myosin II complex,lamellipodium,axon,growth cone,midbody,cleavage furrow,actomyosin,neuron projection,neuronal cell body,dendritic spine,extracellular exosome,myosin II filament,spindle,plasma membrane,neuromuscular junction	microfilament motor activity,protein binding,calmodulin binding,ATP binding,ATPase activity,actin-dependent ATPase activity,ADP binding,actin filament binding	mitotic cytokinesis,in utero embryonic development,neuron migration,plasma membrane repair,cardiac septum development,exocytosis,substrate-dependent cell migration, cell extension,nuclear migration,cell adhesion,axonogenesis,axon guidance,brain development,heart development,adult heart development,cell proliferation,regulation of cell shape,fourth ventricle development,lateral ventricle developme…
SC_V / W_C	Q9CQ54	Q9CQ54	-0.477123897282336	0.477123897282336	4.64744468229517E-17	1.88235765598237E-15	80	Q9CQ54	Ndufc2	NADH dehydrogenase [ubiquinone] 1 subunit C2	NDUC2_MOUSE	3	-28.1591610608631	0.718408389391369	SC_V	W_C	cytoplasm,mitochondrion,mitochondrial inner membrane,mitochondrial respiratory chain complex I,integral component of membrane	NADH dehydrogenase (ubiquinone) activity	mitochondrial electron transport, NADH to ubiquinone,mitochondrial respiratory chain complex I assembly,positive regulation of ATP metabolic process
SC_V / W_C	O55023	O55023	0.1586195447647	0.1586195447647	5.09522976012453E-17	2.04174049394752E-15	96	O55023	Impa1	Inositol monophosphatase 1	IMPA1_MOUSE	6	11.621856352382	1.11621856352382	SC_V	W_C	cytoplasm,extracellular exosome	magnesium ion binding,inositol monophosphate 1-phosphatase activity,manganese ion binding,lithium ion binding,identical protein binding,protein homodimerization activity,inositol monophosphate 3-phosphatase activity,inositol monophosphate 4-phosphatase activity,inositol monophosphate phosphatase activity	inositol metabolic process,inositol biosynthetic process,phosphatidylinositol biosynthetic process,phosphate-containing compound metabolic process,signal transduction,phosphatidylinositol phosphorylation,inositol phosphate dephosphorylation
W_C / SC_C	O70589	O70589	0.252563392226433	0.252563392226433	5.10280493034446E-17	2.04174049394752E-15	392	O70589	Cask	Peripheral plasma membrane protein CASK	CSKP_MOUSE	28	19.1321986134278	1.19132198613428	W_C	SC_C	basement membrane,nucleus,nuclear lamina,nucleolus,cytoplasm,cytosol,cell-cell junction,focal adhesion,membrane,basolateral plasma membrane,nuclear matrix,vesicle,synapse	protein serine/threonine kinase activity,protein binding,calmodulin binding,ATP binding,neurexin family protein binding	negative regulation of cell-matrix adhesion,protein phosphorylation,negative regulation of keratinocyte proliferation,positive regulation of transcription from RNA polymerase II promoter,negative regulation of wound healing,calcium ion import,positive regulation of calcium ion import,negative regulation of cellular response to growth factor stimulus
W_V / SC_V	Q925N0	Q925N0	0.260384984106999	0.260384984106999	5.57280956645447E-17	2.21636679263448E-15	207	Q925N0	Sfxn5	Sideroflexin-5	SFXN5_MOUSE	10	19.7798295227198	1.1977982952272	W_V	SC_V	mitochondrion,mitochondrial inner membrane,integral component of membrane	citrate transmembrane transporter activity	citrate transport,ion transmembrane transport,iron ion homeostasis
SC_V / W_C	Q4KMM3	Q4KMM3	-0.399460273229435	0.399460273229435	5.63421005319043E-17	2.22736854917145E-15	438	Q4KMM3	Oxr1	Oxidation resistance protein 1	OXR1_MOUSE	20	-24.1858141273869	0.758141858726131	SC_V	W_C	nucleolus,mitochondrion	oxidoreductase activity	adult walking behavior,negative regulation of neuron apoptotic process,neuron apoptotic process,oxidation-reduction process,cellular response to hydroperoxide,negative regulation of cellular response to oxidative stress,negative regulation of peptidyl-cysteine S-nitrosylation,negative regulation of oxidative stress-induced neuron death
SC_V / W_C	O35295	O35295	-0.208425173056136	0.208425173056136	6.40743062059938E-17	2.51796767602364E-15	240	O35295	Purb	Transcriptional activator protein Pur-beta	PURB_MOUSE	9	-13.4518535951644	0.865481464048356	SC_V	W_C	nucleus,DNA replication factor A complex	RNA polymerase II regulatory region sequence-specific DNA binding,transcriptional repressor activity, RNA polymerase II transcription regulatory region sequence-specific binding,double-stranded DNA binding,double-stranded telomeric DNA binding,single-stranded DNA binding,transcription factor activity, sequence-specific DNA binding,RNA binding,mRNA binding,protein binding,transcription factor bind…	negative regulation of transcription from RNA polymerase II promoter,DNA unwinding involved in DNA replication,transcription, DNA-templated,apoptotic process,cell proliferation,cell differentiation,negative regulation of transcription, DNA-templated
W_C / SC_C	Q9QXZ0	Q9QXZ0	0.144538510382668	0.144538510382668	7.54946093413451E-17	2.94920361462462E-15	521	Q9QXZ0	Macf1	Microtubule-actin cross-linking factor 1	MACF1_MOUSE	46	10.5377008512767	1.10537700851277	W_C	SC_C	cytoplasm,Golgi apparatus,microtubule,cell cortex,postsynaptic density,actin cytoskeleton,microtubule cytoskeleton,membrane,ruffle membrane	actin binding,calcium ion binding,protein binding,microtubule binding,ATPase activity	mesoderm formation,posttranslational protein targeting to membrane,establishment or maintenance of cell polarity,protein localization,regulation of epithelial cell migration,Wnt signaling pathway,positive regulation of Wnt signaling pathway,regulation of microtubule-based process,wound healing,Golgi to plasma membrane protein transport,regulation of focal adhesion assembly
SC_V / W_C	Q61990	Q61990	-0.120702648847107	0.120702648847107	9.69985261698849E-17	3.76696629278577E-15	249	Q61990	Pcbp2	Poly(rC)-binding protein 2	PCBP2_MOUSE	13	-8.02604075904377	0.919739592409562	SC_V	W_C	nucleus,nucleoplasm,cytoplasm,cytosol,focal adhesion,membrane,intracellular ribonucleoprotein complex,extracellular exosome	DNA binding,RNA binding,protein binding,enzyme binding,ubiquitin protein ligase binding,C-rich single-stranded DNA binding	viral RNA genome replication,proteasome-mediated ubiquitin-dependent protein catabolic process,innate immune response,negative regulation of defense response to virus,defense response to virus,IRES-dependent viral translational initiation
SC_V / W_C	Q9CRB9	Q9CRB9	-0.307606873303091	0.307606873303091	1.02516732725436E-16	3.95798520148146E-15	96	Q9CRB9	Chchd3	MICOS complex subunit Mic19	MIC19_MOUSE	4	-19.2019081898479	0.807980918101521	SC_V	W_C	nucleus,cytoplasm,mitochondrion,mitochondrial inner membrane,MICOS complex,extracellular exosome	transcriptional repressor activity, RNA polymerase II transcription regulatory region sequence-specific binding,protein binding,phosphatase binding,protein complex scaffold	negative regulation of transcription from RNA polymerase II promoter,transcription, DNA-templated,inner mitochondrial membrane organization,mitochondrial fusion,cristae formation
SC_V / W_C	Q9Z0X1	Q9Z0X1	-0.222426381365267	0.222426381365267	1.10119228714337E-16	4.22678574402356E-15	268	Q9Z0X1	Aifm1	Apoptosis-inducing factor 1, mitochondrial	AIFM1_MOUSE	14	-14.2877319161012	0.857122680838988	SC_V	W_C	nucleus,cytoplasm,mitochondrion,mitochondrial outer membrane,mitochondrial inner membrane,mitochondrial intermembrane space,cytosol,perinuclear region of cytoplasm	DNA binding,electron-transferring-flavoprotein dehydrogenase activity,protein binding,NAD(P)H oxidase activity,oxidoreductase activity, acting on NAD(P)H,protein dimerization activity,FAD binding	response to ischemia,apoptotic process,activation of cysteine-type endopeptidase activity involved in apoptotic process,response to oxidative stress,apoptotic mitochondrial changes,response to toxic substance,positive regulation of cell death,neuron differentiation,mitochondrial respiratory chain complex I assembly,positive regulation of apoptotic process,positive regulation of neuron apoptotic p…
W_V / W_C	Q62425	Q62425	-0.202265497173884	0.202265497173884	1.14300585918574E-16	4.36192178170188E-15	176	Q62425	Ndufa4	Cytochrome c oxidase subunit NDUFA4	NDUA4_MOUSE	6	-13.0815409467584	0.869184590532416	W_V	W_C	mitochondrion,mitochondrial inner membrane,mitochondrial respiratory chain complex IV,extracellular exosome,mitochondrial respiratory chain complex I	protein complex binding,cytochrome-c oxidase activity	oxidation-reduction process,hydrogen ion transmembrane transport
W_C / SC_C	Q8BVE3	Q8BVE3	0.17312080193725	0.17312080193725	1.1697788479327E-16	4.43843675520213E-15	328	Q8BVE3	Atp6v1h	V-type proton ATPase subunit H	VATH_MOUSE	22	12.7494817305256	1.12749481730526	W_C	SC_C	vacuolar proton-transporting V-type ATPase, V1 domain,lysosomal membrane,extracellular exosome	proton-transporting ATPase activity, rotational mechanism	endocytosis,vacuolar acidification,ATP hydrolysis coupled proton transport
SC_V / W_C	Q62188	Q62188	0.273812313095914	0.273812313095914	1.22633818709317E-16	4.62644840639376E-15	572	Q62188	Dpysl3	Dihydropyrimidinase-related protein 3	DPYL3_MOUSE	20	20.8998381382663	1.20899838138266	SC_V	W_C	extracellular space,cytosol,lamellipodium,growth cone,filamentous actin,cell body,exocytic vesicle	protein binding,hydrolase activity, acting on carbon-nitrogen (but not peptide) bonds,SH3 domain binding,filamin binding,chondroitin sulfate binding,phosphoprotein binding	nervous system development,positive regulation of neuron projection development,negative regulation of neuron projection development,negative regulation of cell migration,response to axon injury,actin filament bundle assembly,protein homooligomerization,positive regulation of filopodium assembly,actin crosslink formation,cellular response to cytokine stimulus
SC_V / W_C	Q9WTP7	Q9WTP7	-0.230679961602365	0.230679961602365	1.53095289374533E-16	5.74281307074242E-15	128	Q9WTP7	Ak3	GTP:AMP phosphotransferase AK3, mitochondrial	KAD3_MOUSE	7	-14.7766871853712	0.852233128146288	SC_V	W_C	mitochondrion,mitochondrial matrix	adenylate kinase activity,ATP binding,GTP binding,nucleoside triphosphate adenylate kinase activity	AMP metabolic process,GTP metabolic process,ITP metabolic process,UTP metabolic process,nucleotide phosphorylation
W_C / SC_C	Q08331	Q08331	-0.331696394097574	0.331696394097574	1.5539298187551E-16	5.79607043131141E-15	92	Q08331	Calb2	Calretinin	CALB2_MOUSE	8	-20.539839869583	0.79460160130417	W_C	SC_C	nucleus,cytosol,gap junction,neuron projection,terminal bouton,synapse	calcium ion binding	regulation of cytosolic calcium ion concentration
SC_V / W_C	Q6NVG1	Q6NVG1	-0.38968289238425	0.38968289238425	1.70581557345193E-16	6.32685079546609E-15	80	Q6NVG1	Lpcat4	Lysophospholipid acyltransferase LPCAT4	LPCT4_MOUSE	5	-23.6702639479871	0.763297360520129	SC_V	W_C	endoplasmic reticulum,endoplasmic reticulum membrane,membrane,integral component of membrane	1-alkenylglycerophosphoethanolamine O-acyltransferase activity,1-acylglycerophosphocholine O-acyltransferase activity,1-alkylglycerophosphocholine O-acetyltransferase activity,lysophospholipid acyltransferase activity	phospholipid metabolic process,phospholipid biosynthetic process
SC_V / W_C	P97447	P97447	0.590520866940874	0.590520866940874	1.8087195647548E-16	6.67104277458727E-15	96	P97447	Fhl1	Four and a half LIM domains protein 1	FHL1_MOUSE	6	50.5790295975442	1.50579029597544	SC_V	W_C	nucleus,cytoplasm,cytosol,plasma membrane,focal adhesion	ion channel binding,metal ion binding	regulation of membrane depolarization,multicellular organism development,negative regulation of G2/M transition of mitotic cell cycle,cell differentiation,negative regulation of cell growth,positive regulation of potassium ion transport,regulation of potassium ion transmembrane transporter activity,negative regulation of G1/S transition of mitotic cell cycle
SC_V / W_C	Q91WD5	Q91WD5	-0.239755917933366	0.239755917933366	1.90511438363302E-16	6.98753620041401E-15	209	Q91WD5	Ndufs2	NADH dehydrogenase [ubiquinone] iron-sulfur protein 2, mitochondrial	NDUS2_MOUSE	10	-15.3111419085183	0.846888580914817	SC_V	W_C	nucleoplasm,mitochondrion,mitochondrial respiratory chain complex I	NADH dehydrogenase (ubiquinone) activity,ubiquitin protein ligase binding,metal ion binding,quinone binding,NAD binding,4 iron, 4 sulfur cluster binding,NADH dehydrogenase activity	response to oxidative stress,mitochondrial ATP synthesis coupled electron transport
SC_V / W_C	Q920P5	Q920P5	-0.226502936913825	0.226502936913825	2.02341169977259E-16	7.38042212259592E-15	224	Q920P5	Ak5	Adenylate kinase isoenzyme 5	KAD5_MOUSE	11	-14.5295831874518	0.854704168125482	SC_V	W_C	microtubule organizing center,cytosol	adenylate kinase activity,nucleoside diphosphate kinase activity,ATP binding,nucleoside kinase activity	nucleoside diphosphate phosphorylation,nucleoside triphosphate biosynthetic process,nucleotide biosynthetic process,ATP metabolic process
W_V / SC_V	Q8BPN8	Q8BPN8	0.0886856005624341	0.0886856005624341	2.04282440721572E-16	7.41028941562538E-15	921	Q8BPN8	Dmxl2	DmX-like protein 2	DMXL2_MOUSE	50	6.34009059087357	1.06340090590874	W_V	SC_V	extracellular space,synaptic vesicle,cell junction,synaptic vesicle membrane,RAVE complex	Rab GTPase binding	vacuolar acidification,vacuolar proton-transporting V-type ATPase complex assembly
SC_V / W_C	Q8VEM8	Q8VEM8	-0.433618653264339	0.433618653264339	2.07397505703426E-16	7.48217668116949E-15	439	Q8VEM8	Slc25a3	Phosphate carrier protein, mitochondrial	MPCP_MOUSE	18	-25.9597666748321	0.740402333251679	SC_V	W_C	mitochondrion,mitochondrial inner membrane,membrane,integral component of membrane,myelin sheath,extracellular exosome	phosphate ion transmembrane transporter activity,symporter activity,protein complex binding	mitochondrial transport,phosphate ion transmembrane transport
SC_V / W_C	Q3UTJ2	Q3UTJ2	-0.253122592342884	0.253122592342884	2.13793561164728E-16	7.65757985694098E-15	325	Q3UTJ2	Sorbs2	Sorbin and SH3 domain-containing protein 2	SRBS2_MOUSE	19	-16.0921666215675	0.839078333784325	SC_V	W_C	cytoskeleton,plasma membrane,focal adhesion,apical plasma membrane,Z disc,lamellipodium,perinuclear region of cytoplasm	RNA binding,protein domain specific binding,protein dimerization activity	actin filament organization,cell adhesion,Notch signaling pathway,cell migration
SC_V / W_C	Q9D4H8	Q9D4H8	-0.494345619240673	0.494345619240673	2.14579259850664E-16	7.65757985694098E-15	140	Q9D4H8	Cul2	Cullin-2	CUL2_MOUSE	8	-29.011640436568	0.70988359563432	SC_V	W_C	nucleoplasm,nucleolus,VCB complex,Cul2-RING ubiquitin ligase complex	protein binding,ubiquitin protein ligase binding,protein complex binding,ubiquitin protein ligase activity	protein catabolic process,protein ubiquitination involved in ubiquitin-dependent protein catabolic process
SC_V / W_C	Q9QXZ0	Q9QXZ0	-0.140579049284624	0.140579049284624	2.53851693534591E-16	9.01037032642673E-15	720	Q9QXZ0	Macf1	Microtubule-actin cross-linking factor 1	MACF1_MOUSE	46	-9.28450192715137	0.907154980728486	SC_V	W_C	cytoplasm,Golgi apparatus,microtubule,cell cortex,postsynaptic density,actin cytoskeleton,microtubule cytoskeleton,membrane,ruffle membrane	actin binding,calcium ion binding,protein binding,microtubule binding,ATPase activity	mesoderm formation,posttranslational protein targeting to membrane,establishment or maintenance of cell polarity,protein localization,regulation of epithelial cell migration,Wnt signaling pathway,positive regulation of Wnt signaling pathway,regulation of microtubule-based process,wound healing,Golgi to plasma membrane protein transport,regulation of focal adhesion assembly
SC_V / W_C	Q9CWM4	Q9CWM4	0.12117537242801	0.12117537242801	2.95311049092073E-16	1.04259013160742E-14	80	Q9CWM4	Pfdn1	Prefoldin subunit 1	PFD1_MOUSE	4	8.7620592786811	1.08762059278681	SC_V	W_C	cytoplasm,prefoldin complex	protein binding involved in protein folding,unfolded protein binding	protein folding,telencephalon development,cerebellum development,actin cytoskeleton organization,B cell activation
W_V / SC_V	P35979	P35979	-0.317506283387686	0.317506283387686	3.00486838792825E-16	1.05522027112246E-14	128	P35979	Rpl12	60S ribosomal protein L12	RL12_MOUSE	5	-19.7544265611844	0.802455734388156	W_V	SC_V	nucleus,nucleolus,cytoplasm,focal adhesion,membrane,cytosolic large ribosomal subunit,extracellular matrix,extracellular exosome	RNA binding,structural constituent of ribosome,rRNA binding	ribosomal large subunit assembly,translation
SC_V / W_C	Q4KUS2	Q4KUS2	-0.298824612717822	0.298824612717822	3.42764840329413E-16	1.19731929939407E-14	176	Q4KUS2	Unc13a	Protein unc-13 homolog A	UN13A_MOUSE	11	-18.7085578666506	0.812914421333494	SC_V	W_C	cytoplasm,cell junction,axon,neuromuscular junction,presynaptic membrane,neuron projection,terminal bouton,calyx of Held,synapse,presynaptic active zone,presynapse	protein binding,syntaxin-1 binding,diacylglycerol binding,metal ion binding,protein N-terminus binding	positive regulation of neurotransmitter secretion,neurotransmitter secretion,neuromuscular junction development,regulation of synaptic vesicle priming,synaptic vesicle docking,synaptic vesicle priming,synaptic vesicle maturation,positive regulation of synaptic plasticity,synaptic transmission, glutamatergic,intracellular signal transduction,regulation of short-term neuronal synaptic plasticity,be…
SC_V / W_C	P54728	P54728	0.276023757862223	0.276023757862223	3.71005063084992E-16	1.28914496130901E-14	321	P54728	Rad23b	UV excision repair protein RAD23 homolog B	RD23B_MOUSE	14	21.0853023744919	1.21085302374492	SC_V	W_C	proteasome complex,nucleoplasm,cytosol,XPC complex	damaged DNA binding,protein binding,polyubiquitin binding	nucleotide-excision repair, DNA damage recognition,nucleotide-excision repair,cellular response to DNA damage stimulus,spermatogenesis,regulation of proteasomal ubiquitin-dependent protein catabolic process,proteasome-mediated ubiquitin-dependent protein catabolic process,embryonic organ development
W_C / SC_C	Q4KMM3	Q4KMM3	0.235872427604876	0.235872427604876	3.90624663460281E-16	1.35021153307056E-14	326	Q4KMM3	Oxr1	Oxidation resistance protein 1	OXR1_MOUSE	20	17.7618652358638	1.17761865235864	W_C	SC_C	nucleolus,mitochondrion	oxidoreductase activity	adult walking behavior,negative regulation of neuron apoptotic process,neuron apoptotic process,oxidation-reduction process,cellular response to hydroperoxide,negative regulation of cellular response to oxidative stress,negative regulation of peptidyl-cysteine S-nitrosylation,negative regulation of oxidative stress-induced neuron death
SC_V / W_C	O54724	O54724	0.53640639640283	0.53640639640283	4.22774840826228E-16	1.45372890579935E-14	112	O54724	Ptrf	Polymerase I and transcript release factor	PTRF_MOUSE	6	45.035532958978	1.45035532958978	SC_V	W_C	nucleus,cytoplasm,mitochondrion,endoplasmic reticulum,cytosol,plasma membrane,caveola,intracellular membrane-bounded organelle,protein complex,membrane raft	RNA binding,protein binding,rRNA primary transcript binding	regulation of transcription, DNA-templated,transcription initiation from RNA polymerase I promoter,termination of RNA polymerase I transcription,rRNA transcription,positive regulation of cell motility
SC_V / W_C	Q80UG2	Q80UG2	-0.0848810927943703	0.0848810927943703	4.90206149295117E-16	1.66821700909606E-14	304	Q80UG2	Plxna4	Plexin-A4	PLXA4_MOUSE	17	-5.7137756394801	0.942862243605199	SC_V	W_C	plasma membrane,integral component of membrane	protein binding,semaphorin receptor activity	nervous system development,axon guidance,motor neuron axon guidance,cranial nerve morphogenesis,facial nerve morphogenesis,facial nerve structural organization,glossopharyngeal nerve morphogenesis,trigeminal nerve morphogenesis,trigeminal nerve structural organization,vagus nerve morphogenesis,postganglionic parasympathetic fiber development,branchiomotor neuron axon guidance,chemorepulsion of br…
W_C / SC_C	Q5SYD0	Q5SYD0	-0.43453422300241	0.43453422300241	4.881968018238E-16	1.66821700909606E-14	80	Q5SYD0	Myo1d	Unconventional myosin-Id	MYO1D_MOUSE	7	-26.0067395203602	0.739932604796398	W_C	SC_C	endosome,smooth endoplasmic reticulum,cytosol,brush border,basolateral plasma membrane,myosin complex,axon,axolemma,cytoplasmic vesicle,neuron projection,neuronal cell body,myelin sheath,plasma membrane raft,extracellular exosome,apical dendrite	microfilament motor activity,protein binding,calmodulin binding,ATP binding,protein domain specific binding,actin-dependent ATPase activity,calcium-dependent protein binding,actin filament binding	negative regulation of phosphatase activity,forebrain development,cellular localization,early endosome to recycling endosome transport
SC_V / W_C	P47738	P47738	0.22852265522036	0.22852265522036	5.15529710068193E-16	1.7453985363437E-14	352	P47738	Aldh2	Aldehyde dehydrogenase, mitochondrial	ALDH2_MOUSE	16	17.1634560587527	1.17163456058753	SC_V	W_C	mitochondrion,mitochondrial matrix,extracellular exosome	aldehyde dehydrogenase (NAD) activity,protein binding,NAD binding	ethanol catabolic process,oxidation-reduction process
SC_V / W_C	Q9Z0E0	Q9Z0E0	-0.162070553536257	0.162070553536257	5.22865529434538E-16	1.76120317618715E-14	488	Q9Z0E0	Ncdn	Neurochondrin	NCDN_MOUSE	21	-10.6258546230379	0.893741453769621	SC_V	W_C	cytosol,membrane,dendrite,neuron projection,neuronal cell body,nucleus,axon	protein binding	neuron projection development,bone resorption,regulation of neuronal synaptic plasticity
SC_V / W_C	Q9JMH9	Q9JMH9	-0.125428496226878	0.125428496226878	7.17155187426842E-16	2.40337997329544E-14	692	Q9JMH9	Myo18a	Unconventional myosin-XVIIIa	MY18A_MOUSE	41	-8.32682765957843	0.916731723404216	SC_V	W_C	Golgi membrane,endoplasmic reticulum-Golgi intermediate compartment,trans-Golgi network,cytoskeleton,brush border,membrane,myosin complex,actomyosin	RNA binding,ATP binding,ADP binding,actin filament binding	Golgi organization,cell migration,actomyosin structure organization,regulation of macrophage activation,negative regulation of apoptotic process,Golgi vesicle budding,positive regulation of protein secretion,Golgi ribbon formation,asymmetric Golgi ribbon formation,positive regulation of opsonization
W_V / W_C	O88844	O88844	0.14644693061972	0.14644693061972	8.05197451892667E-16	2.68480483706838E-14	272	O88844	Idh1	Isocitrate dehydrogenase [NADP] cytoplasmic	IDHC_MOUSE	14	10.6840186567921	1.10684018656792	W_V	W_C	cytoplasm,mitochondrion,peroxisome,cytosol,extracellular exosome	magnesium ion binding,isocitrate dehydrogenase activity,isocitrate dehydrogenase (NADP+) activity,receptor binding,protein homodimerization activity,cadherin binding,NADP binding,NAD binding,(R)-2-hydroxyglutarate dehydrogenase activity	glyoxylate cycle,tricarboxylic acid cycle,isocitrate metabolic process,2-oxoglutarate metabolic process,glutathione metabolic process,response to oxidative stress,female gonad development,response to steroid hormone,regulation of phospholipid catabolic process,regulation of phospholipid biosynthetic process
SC_V / W_C	Q9D938	Q9D938	-0.551806273952848	0.551806273952848	8.16763847168138E-16	2.70968588894676E-14	32	Q9D938	Tmem160	Transmembrane protein 160	TM160_MOUSE	2	-31.7834487072598	0.682165512927402	SC_V	W_C	mitochondrion,integral component of membrane	molecular_function	biological_process
SC_V / W_C	O88844	O88844	0.150586599009391	0.150586599009391	8.34581846101163E-16	2.75495467397994E-14	268	O88844	Idh1	Isocitrate dehydrogenase [NADP] cytoplasmic	IDHC_MOUSE	14	11.0020714135517	1.11002071413552	SC_V	W_C	cytoplasm,mitochondrion,peroxisome,cytosol,extracellular exosome	magnesium ion binding,isocitrate dehydrogenase activity,isocitrate dehydrogenase (NADP+) activity,receptor binding,protein homodimerization activity,cadherin binding,NADP binding,NAD binding,(R)-2-hydroxyglutarate dehydrogenase activity	glyoxylate cycle,tricarboxylic acid cycle,isocitrate metabolic process,2-oxoglutarate metabolic process,glutathione metabolic process,response to oxidative stress,female gonad development,response to steroid hormone,regulation of phospholipid catabolic process,regulation of phospholipid biosynthetic process
W_V / W_C	Q9CQA3	Q9CQA3	-0.205372184146537	0.205372184146537	8.53760427639819E-16	2.80424196182989E-14	192	Q9CQA3	Sdhb	Succinate dehydrogenase [ubiquinone] iron-sulfur subunit, mitochondrial	SDHB_MOUSE	8	-13.2685090217182	0.867314909782818	W_V	W_C	nucleoplasm,mitochondrion,mitochondrial inner membrane,mitochondrial respiratory chain complex II, succinate dehydrogenase complex (ubiquinone),plasma membrane,respiratory chain complex II,extracellular exosome	succinate dehydrogenase (ubiquinone) activity,electron carrier activity,metal ion binding,ubiquinone binding,2 iron, 2 sulfur cluster binding,3 iron, 4 sulfur cluster binding,4 iron, 4 sulfur cluster binding	tricarboxylic acid cycle,succinate metabolic process,aerobic respiration,respiratory electron transport chain
W_V / SC_C	Q6PH08	Q6PH08	0.206431402926462	0.206431402926462	9.44923421912084E-16	3.08830912448692E-14	372	Q6PH08	Erc2	ERC protein 2	ERC2_MOUSE	28	15.3830578501475	1.15383057850148	W_V	SC_C	cytoplasm,cytoskeleton,cell junction,growth cone,presynaptic membrane,synapse,presynaptic active zone	protein binding
SC_V / W_C	Q8BW75	Q8BW75	-0.119932430041595	0.119932430041595	9.55483904653097E-16	3.1074407578915E-14	160	Q8BW75	Maob	Amine oxidase [flavin-containing] B	AOFB_MOUSE	8	-7.97692505249887	0.920230749475011	SC_V	W_C	mitochondrion,mitochondrial outer membrane,mitochondrial inner membrane,integral component of membrane,extracellular exosome	primary amine oxidase activity,protein homodimerization activity,flavin adenine dinucleotide binding	response to toxic substance,response to aluminum ion,response to selenium ion,negative regulation of serotonin secretion,substantia nigra development,response to lipopolysaccharide,neurotransmitter catabolic process,response to drug,response to ethanol,positive regulation of dopamine metabolic process,response to corticosterone,oxidation-reduction process
SC_V / W_C	O08795	O08795	0.171198419441075	0.171198419441075	1.03372234530013E-15	3.34540927630954E-14	224	O08795	Prkcsh	Glucosidase 2 subunit beta	GLU2B_MOUSE	12	12.5993437729859	1.12599343772986	SC_V	W_C	endoplasmic reticulum	RNA binding,protein kinase C binding,calcium ion binding,protein binding,ion channel binding,phosphoprotein binding	in utero embryonic development,liver development,N-glycan processing,nitrogen compound metabolic process,negative regulation of neuron projection development,protein heterooligomerization,renal system development
SC_V / W_C	Q9CWS0	Q9CWS0	0.283292103808909	0.283292103808909	1.08987856122173E-15	3.50994061521262E-14	365	Q9CWS0	Ddah1	N(G),N(G)-dimethylarginine dimethylaminohydrolase 1	DDAH1_MOUSE	13	21.6968734484622	1.21696873448462	SC_V	W_C	mitochondrion,extracellular exosome	zinc ion binding,dimethylargininase activity,amino acid binding	citrulline metabolic process,regulation of systemic arterial blood pressure,arginine catabolic process,nitric oxide biosynthetic process,negative regulation of cell proliferation,protein nitrosylation,negative regulation of vascular permeability,positive regulation of nitric oxide biosynthetic process,positive regulation of angiogenesis,negative regulation of cellular response to hypoxia
SC_V / W_C	P35979	P35979	0.343056155646518	0.343056155646518	1.14836153681725E-15	3.68033148838227E-14	128	P35979	Rpl12	60S ribosomal protein L12	RL12_MOUSE	5	26.8440771315995	1.26844077131599	SC_V	W_C	nucleus,nucleolus,cytoplasm,focal adhesion,membrane,cytosolic large ribosomal subunit,extracellular matrix,extracellular exosome	RNA binding,structural constituent of ribosome,rRNA binding	ribosomal large subunit assembly,translation
SC_V / W_C	Q9WUK2	Q9WUK2	0.275891223626242	0.275891223626242	1.52692289576108E-15	4.86992510039354E-14	192	Q9WUK2	Eif4h	Eukaryotic translation initiation factor 4H	IF4H_MOUSE	9	21.0741792954777	1.21074179295478	SC_V	W_C	polysome,membrane,eukaryotic translation initiation factor 4F complex,perinuclear region of cytoplasm	RNA binding,translation initiation factor activity,RNA strand annealing activity,RNA strand-exchange activity,ribosomal small subunit binding,cadherin binding	formation of translation preinitiation complex,sexual reproduction,developmental growth,eukaryotic translation initiation factor 4F complex assembly
SC_V / W_C	P10649	P10649	0.105039158373898	0.105039158373898	1.6200534167286E-15	5.14211185444337E-14	128	P10649	Gstm1	Glutathione S-transferase Mu 1	GSTM1_MOUSE	5	7.55235824777472	1.07552358247775	SC_V	W_C	cytoplasm,myelin sheath	glutathione transferase activity,protein binding,identical protein binding,protein homodimerization activity,protein heterodimerization activity	glutathione metabolic process,cellular response to drug
W_V / W_C	P17426	P17426	-0.126801662187212	0.126801662187212	1.68309863622003E-15	5.31665894560987E-14	852	P17426	Ap2a1	AP-2 complex subunit alpha-1	AP2A1_MOUSE	38	-8.41404123369707	0.915859587663029	W_V	W_C	clathrin-coated pit,membrane,basolateral plasma membrane,apical plasma membrane,membrane coat,clathrin adaptor complex,secretory granule,filopodium tip	protein binding,protein C-terminus binding,protein transporter activity,protein kinase binding,protein complex binding,low-density lipoprotein particle receptor binding	intracellular protein transport,endocytosis,vesicle-mediated transport,negative regulation of hyaluronan biosynthetic process
SC_V / SC_C	Q91WD5	Q91WD5	-0.349508143747988	0.349508143747988	1.74347713659329E-15	5.48116002656614E-14	153	Q91WD5	Ndufs2	NADH dehydrogenase [ubiquinone] iron-sulfur protein 2, mitochondrial	NDUS2_MOUSE	10	-21.514836920616	0.78485163079384	SC_V	SC_C	nucleoplasm,mitochondrion,mitochondrial respiratory chain complex I	NADH dehydrogenase (ubiquinone) activity,ubiquitin protein ligase binding,metal ion binding,quinone binding,NAD binding,4 iron, 4 sulfur cluster binding,NADH dehydrogenase activity	response to oxidative stress,mitochondrial ATP synthesis coupled electron transport
SC_V / W_C	Q9JLN9	Q9JLN9	-0.284765630733489	0.284765630733489	1.76213347630348E-15	5.51355697182728E-14	194	Q9JLN9	Mtor	Serine/threonine-protein kinase mTOR	MTOR_MOUSE	13	-17.9125048917822	0.820874951082178	SC_V	W_C	Golgi membrane,nucleus,cytoplasm,mitochondrial outer membrane,lysosome,lysosomal membrane,endoplasmic reticulum membrane,cytosol,endomembrane system,membrane,dendrite,TORC1 complex,TORC2 complex,neuronal cell body,PML body	RNA polymerase III type 1 promoter DNA binding,RNA polymerase III type 2 promoter DNA binding,RNA polymerase III type 3 promoter DNA binding,TFIIIC-class transcription factor binding,protein kinase activity,protein serine/threonine kinase activity,protein binding,ATP binding,kinase activity,protein kinase binding,protein domain specific binding,ribosome binding,phosphoprotein binding	regulation of protein phosphorylation,negative regulation of protein phosphorylation,positive regulation of protein phosphorylation,positive regulation of endothelial cell proliferation,heart morphogenesis,heart valve morphogenesis,regulation of glycogen biosynthetic process,energy reserve metabolic process,'de novo' pyrimidine nucleobase biosynthetic process,DNA repair,protein phosphorylation,ge…
SC_V / W_C	Q9CR62	Q9CR62	-0.279993750875669	0.279993750875669	1.81332678115126E-15	5.64697330620785E-14	340	Q9CR62	Slc25a11	Mitochondrial 2-oxoglutarate/malate carrier protein	M2OM_MOUSE	15	-17.6405415288396	0.823594584711604	SC_V	W_C	nucleus,mitochondrion,mitochondrial inner membrane,integral component of membrane	RNA binding,oxoglutarate:malate antiporter activity	mitochondrial transport,alpha-ketoglutarate transport
SC_V / W_C	Q9Z1G3	Q9Z1G3	-0.0319417292110463	0.0319417292110463	1.84824265193367E-15	5.72868450143949E-14	513	Q9Z1G3	Atp6v1c1	V-type proton ATPase subunit C 1	VATC1_MOUSE	26	-2.18970215432057	0.978102978456794	SC_V	W_C	vacuolar proton-transporting V-type ATPase, V1 domain,lysosomal membrane,plasma membrane,cytoplasmic vesicle,apical part of cell,extracellular exosome	hydrogen-exporting ATPase activity, phosphorylative mechanism,proton-transporting ATPase activity, rotational mechanism	ATP hydrolysis coupled proton transport
SC_V / W_C	P20152	P20152	0.382381152483422	0.382381152483422	1.87092090548793E-15	5.77187841964079E-14	566	P20152	Vim	Vimentin	VIME_MOUSE	27	30.3491479506824	1.30349147950682	SC_V	W_C	cytoplasm,peroxisome,cytosol,cytoskeleton,intermediate filament,plasma membrane,focal adhesion,extracellular matrix,cell leading edge,cell projection,neuron projection,type III intermediate filament,extracellular exosome	glycoprotein binding,double-stranded RNA binding,structural molecule activity,structural constituent of cytoskeleton,structural constituent of eye lens,protein binding,protein C-terminus binding,identical protein binding,scaffold protein binding,keratin filament binding	positive regulation of gene expression,negative regulation of neuron projection development,astrocyte development,intermediate filament-based process,intermediate filament organization,Bergmann glial cell differentiation,SMAD protein signal transduction,lens fiber cell development
W_V / SC_V	Q61879	Q61879	0.112668180293521	0.112668180293521	1.88142222391547E-15	5.7772788475767E-14	1901	Q61879	Myh10	Myosin-10	MYH10_MOUSE	90	8.12260530054409	1.08122605300544	W_V	SC_V	stress fiber,nucleus,cytoplasm,cytosol,brush border,cell cortex,myosin complex,myosin II complex,lamellipodium,axon,growth cone,midbody,cleavage furrow,actomyosin,neuron projection,neuronal cell body,dendritic spine,extracellular exosome,myosin II filament,spindle,plasma membrane,neuromuscular junction	microfilament motor activity,protein binding,calmodulin binding,ATP binding,ATPase activity,actin-dependent ATPase activity,ADP binding,actin filament binding	mitotic cytokinesis,in utero embryonic development,neuron migration,plasma membrane repair,cardiac septum development,exocytosis,substrate-dependent cell migration, cell extension,nuclear migration,cell adhesion,axonogenesis,axon guidance,brain development,heart development,adult heart development,cell proliferation,regulation of cell shape,fourth ventricle development,lateral ventricle developme…
SC_V / W_C	P62852	P62852	0.255100329127837	0.255100329127837	2.18528850026201E-15	6.67929383274528E-14	96	P62852	Rps25	40S ribosomal protein S25	RS25_MOUSE	5	19.3418733888468	1.19341873388847	SC_V	W_C	nucleus,nucleolus,ribosome,small ribosomal subunit,cytosolic small ribosomal subunit,extracellular matrix,extracellular exosome	RNA binding
SC_V / W_C	P45591	P45591	0.243576151137292	0.243576151137292	2.43893860930704E-15	7.420217833477E-14	269	P45591	Cfl2	Cofilin-2	COF2_MOUSE	10	18.3923736221818	1.18392373622182	SC_V	W_C	extracellular space,actin cytoskeleton,nuclear matrix,Z disc,I band,extracellular exosome	actin filament binding	actin filament organization,skeletal muscle tissue development,actin filament depolymerization,actin filament fragmentation,positive regulation of actin filament depolymerization,sarcomere organization,muscle cell cellular homeostasis
SC_V / W_C	P11983	P11983	-0.229288916053266	0.229288916053266	2.51897068016963E-15	7.62855249104581E-14	554	P11983	Tcp1	T-complex protein 1 subunit alpha	TCPA_MOUSE	27	-14.694475298826	0.85305524701174	SC_V	W_C	pericentriolar material,acrosomal vesicle,zona pellucida receptor complex,nuclear heterochromatin,Golgi apparatus,centrosome,microtubule organizing center,chaperonin-containing T-complex,microtubule,myelin sheath,cell body,extracellular exosome	RNA binding,protein binding,ATP binding,ubiquitin protein ligase binding,protein binding involved in protein folding,unfolded protein binding	'de novo' protein folding,binding of sperm to zona pellucida,positive regulation of telomere maintenance via telomerase,translocation of peptides or proteins into host cell cytoplasm,protein stabilization,positive regulation of telomerase activity,chaperone-mediated protein folding,scaRNA localization to Cajal body,toxin transport,positive regulation of establishment of protein localization to te…
W_C / SC_C	Q80TE7	Q80TE7	0.432511052063248	0.432511052063248	2.79365704630427E-15	8.4217916984935E-14	288	Q80TE7	Lrrc7	Leucine-rich repeat-containing protein 7	LRRC7_MOUSE	22	34.9580517381202	1.3495805173812	W_C	SC_C	cytoplasm,plasma membrane,postsynaptic density,cell junction,neuron projection,postsynaptic membrane		signal transduction,positive regulation of neuron projection development
SC_V / W_C	Q9DCD0	Q9DCD0	0.407981898726666	0.407981898726666	3.10415715894628E-15	9.31529343789242E-14	192	Q9DCD0	Pgd	6-phosphogluconate dehydrogenase, decarboxylating	6PGD_MOUSE	9	32.682849297919	1.32682849297919	SC_V	W_C	nucleus,cytoplasm,extracellular exosome	phosphogluconate dehydrogenase (decarboxylating) activity	pentose-phosphate shunt,pentose-phosphate shunt, oxidative branch,pentose biosynthetic process,D-gluconate metabolic process,oxidation-reduction process
SC_V / W_C	Q9CQ45	Q9CQ45	0.394499325917313	0.394499325917313	3.15406282306102E-15	9.42222749223931E-14	32	Q9CQ45	Nenf	Neudesin	NENF_MOUSE	2	31.4486500554695	1.3144865005547	SC_V	W_C	extracellular space,endomembrane system,membrane	growth factor activity,metal ion binding	negative regulation of appetite,positive regulation of MAPK cascade
SC_V / W_C	Q8CAA7	Q8CAA7	-0.155650353074978	0.155650353074978	3.46444140468554E-15	1.03028117809612E-13	281	Q8CAA7	Pgm2l1	Glucose 1,6-bisphosphate synthase	PGM2L_MOUSE	16	-10.2272405326031	0.897727594673969	SC_V	W_C	cytosol	phosphoglucomutase activity,metal ion binding,glucose-1,6-bisphosphate synthase activity	glucose metabolic process,phosphorylation
SC_V / W_C	P08226	P08226	-0.18669451912852	0.18669451912852	3.50764459635328E-15	1.03845155269616E-13	240	P08226	Apoe	Apolipoprotein E	APOE_MOUSE	10	-12.138351038543	0.87861648961457	SC_V	W_C	extracellular region,extracellular space,nucleus,endoplasmic reticulum,Golgi apparatus,cytosol,plasma membrane,membrane,extracellular matrix,very-low-density lipoprotein particle,low-density lipoprotein particle,intermediate-density lipoprotein particle,high-density lipoprotein particle,chylomicron,extracellular exosome,blood microparticle,Requires Ontology,extracellular vesicle,lipoprotein parti…	beta-amyloid binding,lipid transporter activity,protein binding,phospholipid binding,heparin binding,lipid binding,cholesterol binding,antioxidant activity,cholesterol transporter activity,identical protein binding,protein homodimerization activity,metal chelating activity,protein dimerization activity,tau protein binding,low-density lipoprotein particle receptor binding,phosphatidylcholine-stero…	retinoid metabolic process,negative regulation of endothelial cell proliferation,response to dietary excess,lipid metabolic process,triglyceride metabolic process,cholesterol biosynthetic process,cholesterol catabolic process,cellular calcium ion homeostasis,receptor-mediated endocytosis,response to oxidative stress,G-protein coupled receptor signaling pathway,nitric oxide mediated signal transdu…
W_V / W_C	P07901	P07901	-0.0712713442000516	0.0712713442000516	3.64298674362126E-15	1.07370528934766E-13	831	P07901	Hsp90aa1	Heat shock protein HSP 90-alpha	HS90A_MOUSE	29	-4.8201124067385	0.951798875932615	W_V	W_C	intracellular,nucleus,cytoplasm,cytosol,membrane,ruffle membrane,melanosome,myelin sheath,protein complex,extracellular exosome	RNA binding,protein tyrosine kinase activity,protein binding,ATP binding,ATPase activity,MHC class II protein complex binding,nitric-oxide synthase regulator activity,TPR domain binding,identical protein binding,protein homodimerization activity,histone deacetylase binding,GTPase binding,unfolded protein binding,DNA polymerase binding,disordered domain specific binding,protein tyrosine kinase bin…	nitric oxide biosynthetic process,response to unfolded protein,telomere maintenance via telomerase,response to heat,response to cold,peptidyl-tyrosine phosphorylation,regulation of protein ubiquitination,protein refolding,protein import into mitochondrial outer membrane,positive regulation of nitric oxide biosynthetic process,positive regulation of cytotoxic T cell differentiation,response to ant…
SC_V / W_C	Q61543	Q61543	-0.397746712025217	0.397746712025217	4.2712991092492E-15	1.2532940764117E-13	112	Q61543	Glg1	Golgi apparatus protein 1	GSLG1_MOUSE	7	-24.0957123205913	0.759042876794087	SC_V	W_C	Golgi membrane,proteinaceous extracellular matrix,Golgi apparatus,plasma membrane,membrane,integral component of membrane,extracellular exosome	fibroblast growth factor binding	negative regulation of protein processing,negative regulation of transforming growth factor beta receptor signaling pathway,regulation of chondrocyte differentiation,bone morphogenesis
SC_V / W_C	Q9DCZ4	Q9DCZ4	-0.43284046316565	0.43284046316565	4.62660018699758E-15	1.35154046170611E-13	32	Q9DCZ4	Apoo	MICOS complex subunit Mic26	MIC26_MOUSE	2	-25.9198185797368	0.740801814202632	SC_V	W_C	Golgi membrane,extracellular region,mitochondrion,endoplasmic reticulum membrane,cytosol,integral component of mitochondrial inner membrane,MICOS complex	molecular_function	cristae formation
W_V / W_C	Q5SYD0	Q5SYD0	0.356871704182498	0.356871704182498	4.74875707568323E-15	1.37505676375705E-13	112	Q5SYD0	Myo1d	Unconventional myosin-Id	MYO1D_MOUSE	7	28.0645971129243	1.28064597112924	W_V	W_C	endosome,smooth endoplasmic reticulum,cytosol,brush border,basolateral plasma membrane,myosin complex,axon,axolemma,cytoplasmic vesicle,neuron projection,neuronal cell body,myelin sheath,plasma membrane raft,extracellular exosome,apical dendrite	microfilament motor activity,protein binding,calmodulin binding,ATP binding,protein domain specific binding,actin-dependent ATPase activity,calcium-dependent protein binding,actin filament binding	negative regulation of phosphatase activity,forebrain development,cellular localization,early endosome to recycling endosome transport
SC_V / W_C	Q8K3H0	Q8K3H0	-0.190607012525214	0.190607012525214	4.74400742918443E-15	1.37505676375705E-13	236	Q8K3H0	Appl1	DCC-interacting protein 13-alpha	DP13A_MOUSE	13	-12.3763032100741	0.876236967899259	SC_V	W_C	nucleus,early endosome,cytosol,endosome membrane,vesicle membrane,early endosome membrane,extracellular exosome,NuRD complex	protein binding,identical protein binding,protein kinase B binding	cell cycle,cell proliferation,insulin receptor signaling pathway,regulation of glucose import,regulation of establishment of protein localization to plasma membrane
SC_V / W_C	Q8BMS1	Q8BMS1	-0.398098359497399	0.398098359497399	6.12210414288027E-15	1.76498391053692E-13	313	Q8BMS1	Hadha	Trifunctional enzyme subunit alpha, mitochondrial	ECHA_MOUSE	16	-24.1142112392489	0.758857887607511	SC_V	W_C	mitochondrion,mitochondrial inner membrane,mitochondrial fatty acid beta-oxidation multienzyme complex,extracellular matrix,mitochondrial nucleoid	fatty-acyl-CoA binding,acetyl-CoA C-acyltransferase activity,enoyl-CoA hydratase activity,long-chain-enoyl-CoA hydratase activity,long-chain-3-hydroxyacyl-CoA dehydrogenase activity,protein complex binding,NAD binding	fatty acid beta-oxidation,response to insulin,response to drug
W_V / W_C	P35486	P35486	-0.153160795312548	0.153160795312548	7.87031591568698E-15	2.25551848936246E-13	603	P35486	Pdha1	Pyruvate dehydrogenase E1 component subunit alpha, somatic form, mitochondrial	ODPA_MOUSE	23	-10.0721922312017	0.899278077687983	W_V	W_C	nucleus,nucleolus,mitochondrion,mitochondrial matrix,myelin sheath,pyruvate dehydrogenase complex	pyruvate dehydrogenase activity,pyruvate dehydrogenase (acetyl-transferring) activity,pyruvate dehydrogenase (NAD+) activity	glucose metabolic process,acetyl-CoA biosynthetic process from pyruvate,tricarboxylic acid cycle,mitochondrial acetyl-CoA biosynthetic process from pyruvate
SC_V / W_C	Q8BJI1	Q8BJI1	-0.235855417547781	0.235855417547781	7.89192322088351E-15	2.25551848936246E-13	134	Q8BJI1	Slc6a17	Sodium-dependent neutral amino acid transporter SLC6A17	S6A17_MOUSE	7	-15.0818655479248	0.849181344520752	SC_V	W_C	integral component of plasma membrane,synaptic vesicle,cell junction,synaptic vesicle membrane	neurotransmitter:sodium symporter activity,amino acid transmembrane transporter activity	amino acid transmembrane transport,neurotransmitter transport,brain development,neutral amino acid transport,glycine transport,leucine transport,proline transport,alanine transport
SC_V / W_C	Q8R0A7	Q8R0A7	-0.120893795212341	0.120893795212341	9.07620598307324E-15	2.58280654742455E-13	258	Q8R0A7	Kiaa0513	Uncharacterized protein KIAA0513	K0513_MOUSE	12	-8.03822581750474	0.919617741824953	SC_V	W_C	cellular_component	molecular_function	biological_process
SC_V / W_C	Q6ZPF3	Q6ZPF3	-0.259427256389293	0.259427256389293	9.3154469820817E-15	2.63950991312032E-13	73	Q6ZPF3	Tiam2	T-lymphoma invasion and metastasis-inducing protein 2	TIAM2_MOUSE	5	-16.4580488510241	0.835419511489759	SC_V	W_C	cytoplasm,membrane,lamellipodium,filopodium,growth cone,extracellular exosome	receptor signaling protein activity,guanyl-nucleotide exchange factor activity,Rho guanyl-nucleotide exchange factor activity,GTPase activator activity,protein binding	regulation of Rho protein signal transduction,intracellular signal transduction,positive regulation of GTPase activity
W_V / SC_C	Q8JZN5	Q8JZN5	-0.275277321143731	0.275277321143731	9.4297352698618E-15	2.66047488254819E-13	207	Q8JZN5	Acad9	Acyl-CoA dehydrogenase family member 9, mitochondrial	ACAD9_MOUSE	14	-17.3708530468835	0.826291469531165	W_V	SC_C	nucleus,mitochondrion,dendrite	acyl-CoA dehydrogenase activity,flavin adenine dinucleotide binding	mitochondrial respiratory chain complex I assembly,oxidation-reduction process
W_V / SC_V	P28660	P28660	0.113779992983031	0.113779992983031	9.88029624094618E-15	2.77573258649901E-13	540	P28660	Nckap1	Nck-associated protein 1	NCKP1_MOUSE	26	8.20596208337092	1.08205962083371	W_V	SC_V	ruffle,focal adhesion,integral component of membrane,lamellipodium,SCAR complex,lamellipodium membrane,filamentous actin,extracellular exosome	protein binding,protein complex binding,Rac GTPase binding	in utero embryonic development,somitogenesis,neural tube closure,zygotic determination of anterior/posterior axis, embryo,endoderm development,mesodermal cell migration,embryonic body morphogenesis,positive regulation of lamellipodium assembly,Rac protein signal transduction,lamellipodium assembly,positive regulation of actin filament polymerization,notochord development,establishment or maintena…
W_C / SC_C	Q3UTJ2	Q3UTJ2	0.422074665276139	0.422074665276139	1.07524975472083E-14	3.00796562740123E-13	250	Q3UTJ2	Sorbs2	Sorbin and SH3 domain-containing protein 2	SRBS2_MOUSE	19	33.9852943417077	1.33985294341708	W_C	SC_C	cytoskeleton,plasma membrane,focal adhesion,apical plasma membrane,Z disc,lamellipodium,perinuclear region of cytoplasm	RNA binding,protein domain specific binding,protein dimerization activity	actin filament organization,cell adhesion,Notch signaling pathway,cell migration
SC_V / W_C	P0C7L0	P0C7L0	0.393853396732768	0.393853396732768	1.24615494654491E-14	3.47135652197868E-13	48	P0C7L0	Wipf3	WAS/WASL-interacting protein family member 3	WIPF3_MOUSE	3	31.3898105138981	1.31389810513898	SC_V	W_C	cytoplasm	actin binding	multicellular organism development,spermatogenesis,cell differentiation
SC_V / W_C	D3YZU1	D3YZU1	-0.106554379836794	0.106554379836794	1.25236396105399E-14	3.47399448356238E-13	460	D3YZU1	Shank1	SH3 and multiple ankyrin repeat domains protein 1	SHAN1_MOUSE	27	-7.11963027758182	0.928803697224182	SC_V	W_C	cytoplasm,plasma membrane,postsynaptic density,membrane,cell junction,dendrite,neuron projection,dendritic spine,postsynaptic membrane,excitatory synapse,ionotropic glutamate receptor complex,NMDA selective glutamate receptor complex	protein C-terminus binding,SH3 domain binding,GKAP/Homer scaffold activity,somatostatin receptor binding,protein complex binding,ionotropic glutamate receptor binding,identical protein binding,ankyrin repeat binding,scaffold protein binding,structural constituent of postsynaptic density	protein complex assembly,long-term memory,associative learning,adult behavior,negative regulation of actin filament bundle assembly,social behavior,protein localization to synapse,olfactory behavior,habituation,neuromuscular process controlling balance,determination of affect,righting reflex,synapse maturation,dendritic spine morphogenesis,positive regulation of dendritic spine development,vocali…
SC_V / W_C	P60843	P60843	-0.376093246707947	0.376093246707947	1.28188631576011E-14	3.54100981449718E-13	314	P60843	Eif4a1	Eukaryotic initiation factor 4A-I	IF4A1_MOUSE	15	-22.947869488832	0.77052130511168	SC_V	W_C	nucleolus,cytoplasm,membrane,extracellular matrix,extracellular exosome	RNA binding,double-stranded RNA binding,translation initiation factor activity,ATP-dependent RNA helicase activity,protein binding,ATP binding	translational initiation,regulation of gene expression,RNA secondary structure unwinding
SC_V / W_C	P97351	P97351	0.127296631335812	0.127296631335812	1.39317575518043E-14	3.83239430654218E-13	364	P97351	Rps3a	40S ribosomal protein S3a	RS3A_MOUSE	15	9.22450982723839	1.09224509827238	SC_V	W_C	nucleus,nucleolus,endoplasmic reticulum,cytosol,focal adhesion,cytosolic small ribosomal subunit,intracellular ribonucleoprotein complex,extracellular matrix,extracellular exosome	structural constituent of ribosome,protein binding,mRNA 5'-UTR binding	cytoplasmic translation,translation,cell differentiation,negative regulation of apoptotic process
W_C / SC_C	Q920P5	Q920P5	0.252011670333573	0.252011670333573	1.4198359896074E-14	3.87345338982977E-13	168	Q920P5	Ak5	Adenylate kinase isoenzyme 5	KAD5_MOUSE	11	19.0866482553194	1.19086648255319	W_C	SC_C	microtubule organizing center,cytosol	adenylate kinase activity,nucleoside diphosphate kinase activity,ATP binding,nucleoside kinase activity	nucleoside diphosphate phosphorylation,nucleoside triphosphate biosynthetic process,nucleotide biosynthetic process,ATP metabolic process
W_V / SC_V	Q99MK8	Q99MK8	0.0657251108863957	0.0657251108863957	1.41601991235818E-14	3.87345338982977E-13	216	Q99MK8	Adrbk1	Beta-adrenergic receptor kinase 1	ARBK1_MOUSE	14	4.66108431952608	1.04661084319526	W_V	SC_V	cytoplasm,plasma membrane,cilium,membrane	protein kinase activity,protein serine/threonine kinase activity,G-protein coupled receptor kinase activity,protein binding,ATP binding,Edg-2 lysophosphatidic acid receptor binding,beta-adrenergic receptor kinase activity	regulation of the force of heart contraction,desensitization of G-protein coupled receptor protein signaling pathway,negative regulation of the force of heart contraction by chemical signal,protein phosphorylation,G-protein coupled receptor signaling pathway,tachykinin receptor signaling pathway,heart development,peptidyl-serine phosphorylation,peptidyl-threonine phosphorylation,viral genome repl…
SC_V / SC_C	Q4VAE3	Q4VAE3	-0.494984781810873	0.494984781810873	1.45620690227361E-14	3.95632838222649E-13	96	Q4VAE3	Tmem65	Transmembrane protein 65	TMM65_MOUSE	6	-29.0430837088077	0.709569162911923	SC_V	SC_C	mitochondrion,mitochondrial inner membrane,plasma membrane,intercalated disc,integral component of membrane	protein binding	cardiac ventricle development,regulation of cardiac conduction
W_V / SC_V	Q8BH59	Q8BH59	0.159151295737864	0.159151295737864	1.61459034337194E-14	4.35417289433277E-13	758	Q8BH59	Slc25a12	Calcium-binding mitochondrial carrier protein Aralar1	CMC1_MOUSE	33	11.6630057075762	1.11663005707576	W_V	SC_V	mitochondrion,mitochondrial inner membrane,integral component of membrane,myelin sheath	L-glutamate transmembrane transporter activity,calcium ion binding,L-aspartate transmembrane transporter activity	aspartate transport,L-glutamate transport,malate-aspartate shuttle,response to calcium ion,L-glutamate transmembrane transport,L-aspartate transmembrane transport
SC_V / W_C	Q9WTQ5	Q9WTQ5	0.363679241623551	0.363679241623551	1.61583211013561E-14	4.35417289433277E-13	96	Q9WTQ5	Akap12	A-kinase anchor protein 12	AKA12_MOUSE	6	28.6703139231102	1.2867031392311	SC_V	W_C	cytosol,cytoskeleton,plasma membrane,focal adhesion	adenylate cyclase binding,receptor signaling complex scaffold activity,protein kinase A binding	protein targeting,signal transduction,positive regulation of protein kinase A signaling,positive regulation of cAMP biosynthetic process,regulation of protein kinase C signaling
W_V / W_C	Q8K1M6	Q8K1M6	-0.196438299050798	0.196438299050798	1.64260690252471E-14	4.4083295814911E-13	810	Q8K1M6	Dnm1l	Dynamin-1-like protein	DNM1L_MOUSE	35	-12.7297581158651	0.872702418841349	W_V	W_C	Golgi membrane,cytoplasm,mitochondrion,mitochondrial outer membrane,peroxisome,endoplasmic reticulum,Golgi apparatus,cytosol,microtubule,brush border,clathrin-coated pit,microtubule cytoskeleton,membrane,cell junction,synaptic vesicle membrane,intracellular membrane-bounded organelle,protein complex,perinuclear region of cytoplasm,mitochondrion-derived vesicle	GTPase activity,protein binding,GTP binding,microtubule binding,lipid binding,Rab GTPase binding,clathrin binding,GTP-dependent protein binding,ubiquitin protein ligase binding,protein complex binding,identical protein binding,protein homodimerization activity,BH2 domain binding	mitochondrial fission,release of cytochrome c from mitochondria,dynamin family protein polymerization involved in mitochondrial fission,endocytosis,mitochondrion organization,negative regulation of mitochondrial fusion,regulation of mitochondrion organization,peroxisome fission,regulation of protein oligomerization,synaptic vesicle recycling via endosome,positive regulation of apoptotic process,m…
W_C / SC_C	Q8CIE6	Q8CIE6	0.285819419749802	0.285819419749802	1.70685808954963E-14	4.56221745231039E-13	170	Q8CIE6	Copa	Coatomer subunit alpha	COPA_MOUSE	15	21.9102491062588	1.21910249106259	W_C	SC_C	Golgi membrane,extracellular space,cytoplasm,membrane,COPI vesicle coat,extracellular exosome	hormone activity,structural molecule activity	intracellular protein transport,ER to Golgi vesicle-mediated transport,retrograde vesicle-mediated transport, Golgi to ER,intra-Golgi vesicle-mediated transport,pancreatic juice secretion
SC_V / W_C	Q8R1Q8	Q8R1Q8	-0.0991972366898914	0.0991972366898914	2.15782972204888E-14	5.74435154232528E-13	254	Q8R1Q8	Dync1li1	Cytoplasmic dynein 1 light intermediate chain 1	DC1L1_MOUSE	14	-6.64476935313127	0.933552306468687	SC_V	W_C	kinetochore,condensed chromosome kinetochore,spindle pole,cytoplasm,centrosome,cytoplasmic dynein complex,microtubule,membrane	RNA binding,microtubule motor activity,ATP binding,GDP binding,dynein heavy chain binding	microtubule cytoskeleton organization,transport,microtubule-based movement,cell cycle,cell division,positive regulation of mitotic cell cycle spindle assembly checkpoint
W_V / SC_V	Q9EQU5	Q9EQU5	-0.146341084776415	0.146341084776415	2.28248567605755E-14	6.05179535475179E-13	160	Q9EQU5	Set	Protein SET	SET_MOUSE	6	-9.64609149760961	0.903539085023904	W_V	SC_V	nucleus,nucleoplasm,cytoplasm,endoplasmic reticulum,lipid particle,cytosol,protein complex,perinuclear region of cytoplasm	DNA binding	nucleosome assembly,negative regulation of neuron apoptotic process,negative regulation of transcription, DNA-templated
W_V / SC_C	Q99NE5	Q99NE5	0.248216116536484	0.248216116536484	2.29391526272259E-14	6.05777142579782E-13	294	Q99NE5	Rims1	Regulating synaptic membrane exocytosis protein 1	RIMS1_MOUSE	23	18.7737576511056	1.18773757651106	W_V	SC_C	plasma membrane,postsynaptic density,cell junction,vesicle,presynaptic membrane,synapse,inhibitory synapse,presynaptic active zone cytoplasmic component	RNA binding,protein binding,Rab GTPase binding,ion channel binding,metal ion binding	protein complex assembly,intracellular protein transport,neurotransmitter secretion,positive regulation of gene expression,regulation of membrane potential,regulation of long-term neuronal synaptic plasticity,calcium ion-regulated exocytosis of neurotransmitter,spontaneous neurotransmitter secretion,positive regulation of inhibitory postsynaptic potential,positive regulation of dendrite extension…
SC_V / W_C	P70336	P70336	-0.0510034598160271	0.0510034598160271	2.32434115312103E-14	6.11366545534066E-13	683	P70336	Rock2	Rho-associated protein kinase 2	ROCK2_MOUSE	39	-3.47352899919002	0.9652647100081	SC_V	W_C	nucleus,centrosome,cytosol,plasma membrane,spindle pole centrosome,cytoplasmic ribonucleoprotein granule	RNA binding,protein kinase activity,protein serine/threonine kinase activity,protein binding,ATP binding,Rho GTPase binding,metal ion binding,Rho-dependent protein serine/threonine kinase activity	neural tube closure,positive regulation of protein phosphorylation,protein phosphorylation,smooth muscle contraction,I-kappaB kinase/NF-kappaB signaling,Rho protein signal transduction,extrinsic apoptotic signaling pathway via death domain receptors,positive regulation of endothelial cell migration,positive regulation of gene expression,positive regulation of centrosome duplication,negative regul…
SC_V / W_C	P60879	P60879	-0.254168779977746	0.254168779977746	2.6285431859288E-14	6.88636591805633E-13	706	P60879	Snap25	Synaptosomal-associated protein 25	SNP25_MOUSE	16	-16.1529913380758	0.838470086619242	SC_V	W_C	cytoplasm,trans-Golgi network,plasma membrane,synaptic vesicle,membrane,cell junction,axon,SNARE complex,somatodendritic compartment,presynaptic membrane,neuron projection,myelin sheath,axonal growth cone,synapse,perinuclear region of cytoplasm,synaptobrevin 2-SNAP-25-syntaxin-1a-complexin I complex,synaptobrevin 2-SNAP-25-syntaxin-1a complex,postsynapse,voltage-gated potassium channel complex,BL…	SNARE binding,SNAP receptor activity,protein binding,syntaxin-1 binding,calcium-dependent protein binding	neurotransmitter secretion,locomotory behavior,associative learning,regulation of neuron projection development,synaptic vesicle priming,synaptic vesicle fusion to presynaptic active zone membrane,positive regulation of synaptic plasticity,regulation of insulin secretion,long-term synaptic potentiation,regulation of establishment of protein localization,exocytic insertion of neurotransmitter rece…
SC_V / W_C	Q9D051	Q9D051	-0.153821060727029	0.153821060727029	2.81262076068761E-14	7.33949496524094E-13	405	Q9D051	Pdhb	Pyruvate dehydrogenase E1 component subunit beta, mitochondrial	ODPB_MOUSE	13	-10.1133392751481	0.898866607248519	SC_V	W_C	nucleus,nucleoplasm,mitochondrion,mitochondrial matrix,pyruvate dehydrogenase complex,extracellular exosome	pyruvate dehydrogenase activity,pyruvate dehydrogenase (acetyl-transferring) activity,pyruvate dehydrogenase (NAD+) activity	glucose metabolic process,acetyl-CoA biosynthetic process from pyruvate,tricarboxylic acid cycle,mitochondrial acetyl-CoA biosynthetic process from pyruvate
SC_V / W_C	Q8K1N1	Q8K1N1	-0.34253714335786	0.34253714335786	2.83886667612317E-14	7.37881802982881E-13	64	Q8K1N1	Pnpla8	Calcium-independent phospholipase A2-gamma	PLPL8_MOUSE	4	-21.1346844689348	0.788653155310652	SC_V	W_C	Golgi membrane,intracellular,peroxisome,peroxisomal membrane,endoplasmic reticulum membrane,membrane,integral component of membrane,perinuclear region of cytoplasm	lysophospholipase activity,calcium-independent phospholipase A2 activity	prostaglandin biosynthetic process,fatty acid metabolic process,cell death,arachidonic acid metabolic process,phosphatidylcholine catabolic process,linoleic acid metabolic process,phosphatidylethanolamine catabolic process,arachidonic acid secretion
W_V / SC_C	O70589	O70589	0.213934146318232	0.213934146318232	2.88910647271056E-14	7.47995330699415E-13	390	O70589	Cask	Peripheral plasma membrane protein CASK	CSKP_MOUSE	28	15.9846710593328	1.15984671059333	W_V	SC_C	basement membrane,nucleus,nuclear lamina,nucleolus,cytoplasm,cytosol,cell-cell junction,focal adhesion,membrane,basolateral plasma membrane,nuclear matrix,vesicle,synapse	protein serine/threonine kinase activity,protein binding,calmodulin binding,ATP binding,neurexin family protein binding	negative regulation of cell-matrix adhesion,protein phosphorylation,negative regulation of keratinocyte proliferation,positive regulation of transcription from RNA polymerase II promoter,negative regulation of wound healing,calcium ion import,positive regulation of calcium ion import,negative regulation of cellular response to growth factor stimulus
W_C / SC_C	D3YZU1	D3YZU1	0.335511468510085	0.335511468510085	2.96489957079638E-14	7.64619803374909E-13	352	D3YZU1	Shank1	SH3 and multiple ankyrin repeat domains protein 1	SHAN1_MOUSE	27	26.1824675356936	1.26182467535694	W_C	SC_C	cytoplasm,plasma membrane,postsynaptic density,membrane,cell junction,dendrite,neuron projection,dendritic spine,postsynaptic membrane,excitatory synapse,ionotropic glutamate receptor complex,NMDA selective glutamate receptor complex	protein C-terminus binding,SH3 domain binding,GKAP/Homer scaffold activity,somatostatin receptor binding,protein complex binding,ionotropic glutamate receptor binding,identical protein binding,ankyrin repeat binding,scaffold protein binding,structural constituent of postsynaptic density	protein complex assembly,long-term memory,associative learning,adult behavior,negative regulation of actin filament bundle assembly,social behavior,protein localization to synapse,olfactory behavior,habituation,neuromuscular process controlling balance,determination of affect,righting reflex,synapse maturation,dendritic spine morphogenesis,positive regulation of dendritic spine development,vocali…
SC_V / W_C	Q68FL6	Q68FL6	-0.360043432675049	0.360043432675049	2.99596457874216E-14	7.69624830694775E-13	152	Q68FL6	Mars	Methionine--tRNA ligase, cytoplasmic	SYMC_MOUSE	9	-22.0858876920167	0.779141123079833	SC_V	W_C	nucleolus,cytoplasm,mitochondrion,cytosol,membrane,aminoacyl-tRNA synthetase multienzyme complex,extracellular exosome	tRNA binding,methionine-tRNA ligase activity,ATP binding	methionyl-tRNA aminoacylation,cellular response to starvation,rRNA transcription,cellular response to insulin stimulus,cellular response to platelet-derived growth factor stimulus,cellular response to epidermal growth factor stimulus,positive regulation of transcription of nuclear large rRNA transcript from RNA polymerase I promoter
W_V / SC_V	D3YXK2	D3YXK2	-0.331724955795574	0.331724955795574	3.56282202641892E-14	9.11695775907664E-13	128	D3YXK2	Safb	Scaffold attachment factor B1	SAFB1_MOUSE	7	-20.5414129633881	0.794585870366119	W_V	SC_V	nucleus,nucleoplasm	core promoter binding,chromatin binding,double-stranded DNA binding,RNA binding,protein binding,sequence-specific DNA binding	transcription, DNA-templated,intracellular estrogen receptor signaling pathway,growth,hormone metabolic process,positive regulation of transcription from RNA polymerase II promoter,regulation of mRNA processing
W_V / W_C	Q7TPR4	Q7TPR4	-0.086326348576751	0.086326348576751	3.58020260598343E-14	9.12606085123652E-13	1154	Q7TPR4	Actn1	Alpha-actinin-1	ACTN1_MOUSE	44	-5.80818192430877	0.941918180756912	W_V	W_C	stress fiber,ruffle,extracellular space,intracellular,cytoplasm,plasma membrane,brush border,cell-cell junction,fascia adherens,focal adhesion,sarcomere,Z disc,secretory granule,cortical cytoskeleton,dense core granule membrane,cell projection,extracellular exosome,actin filament	double-stranded RNA binding,integrin binding,calcium ion binding,protein binding,vinculin binding,ligand-dependent nuclear receptor transcription coactivator activity,protein homodimerization activity,ion channel binding,actin filament binding	actin filament organization,platelet formation,cortical cytoskeleton organization,platelet morphogenesis,focal adhesion assembly,actin filament bundle assembly,negative regulation of cellular component movement,actin filament network formation,actin crosslink formation,regulation of nucleic acid-templated transcription
SC_V / W_C	Q64010	Q64010	0.341482932839335	0.341482932839335	3.80292625502451E-14	9.65650735987378E-13	240	Q64010	Crk	Adapter molecule crk	CRK_MOUSE	12	26.705832232526	1.26705832232526	SC_V	W_C	cytoplasm,plasma membrane,actin cytoskeleton,protein complex,membrane raft,extracellular exosome	phosphotyrosine binding,SH3/SH2 adaptor activity,insulin-like growth factor receptor binding,protein binding,cytoskeletal protein binding,SH3 domain binding,SH2 domain binding,protein self-association,protein phosphorylated amino acid binding,ephrin receptor binding,scaffold protein binding,protein tyrosine kinase binding	response to yeast,regulation of cell shape,regulation of signal transduction,positive regulation of signal transduction,positive regulation of smooth muscle cell migration,positive regulation of cell growth,regulation of actin cytoskeleton organization,regulation of Rac protein signal transduction,response to hepatocyte growth factor,response to hydrogen peroxide,regulation of GTPase activity,reg…
SC_V / W_C	Q68ED7	Q68ED7	0.38411004013985	0.38411004013985	3.96759568511355E-14	1.00360408862527E-12	64	Q68ED7	Crtc1	CREB-regulated transcription coactivator 1	CRTC1_MOUSE	3	30.5054485635223	1.30505448563522	SC_V	W_C	nucleus,nucleoplasm,cytoplasm,cytosol,plasma membrane,nuclear body,dendrite,neuronal cell body,synapse	cAMP response element binding protein binding	transcription, DNA-templated,memory,positive regulation of CREB transcription factor activity,entrainment of circadian clock by photoperiod,positive regulation of transcription from RNA polymerase II promoter,rhythmic process,protein homotetramerization,energy homeostasis,positive regulation of dendrite development,positive regulation of long-term synaptic potentiation,negative regulation of memb…
SC_V / SC_C	O54724	O54724	0.690716761936944	0.690716761936944	4.33746542341306E-14	1.09297506585393E-12	84	O54724	Ptrf	Polymerase I and transcript release factor	PTRF_MOUSE	6	61.4085231544849	1.61408523154485	SC_V	SC_C	nucleus,cytoplasm,mitochondrion,endoplasmic reticulum,cytosol,plasma membrane,caveola,intracellular membrane-bounded organelle,protein complex,membrane raft	RNA binding,protein binding,rRNA primary transcript binding	regulation of transcription, DNA-templated,transcription initiation from RNA polymerase I promoter,termination of RNA polymerase I transcription,rRNA transcription,positive regulation of cell motility
SC_V / W_C	P48428	P48428	0.29319468806854	0.29319468806854	4.37487481676427E-14	1.09821002054288E-12	64	P48428	Tbca	Tubulin-specific chaperone A	TBCA_MOUSE	4	22.5350678741171	1.22535067874117	SC_V	W_C	nucleolus,cytoplasm,microtubule,microtubule cytoskeleton,extracellular exosome	RNA binding,beta-tubulin binding	tubulin complex assembly,post-chaperonin tubulin folding pathway
W_C / SC_C	P28738	P28738	0.120214108746685	0.120214108746685	4.56617167882702E-14	1.14188884180364E-12	484	P28738	Kif5c	Kinesin heavy chain isoform 5C	KIF5C_MOUSE	32	8.68961555918135	1.08689615559181	W_C	SC_C	cytoplasm,kinesin complex,microtubule,ciliary rootlet,neuron projection	microtubule motor activity,protein binding,ATP binding,microtubule binding,ATP-dependent microtubule motor activity, plus-end-directed	microtubule-based movement,motor neuron axon guidance,protein localization,cytoskeleton-dependent intracellular transport,mRNA transport
SC_V / SC_C	P20357	P20357	0.0224292830982186	0.0224292830982186	4.63038575703274E-14	1.14924085593722E-12	1102	P20357	Map2	Microtubule-associated protein 2	MTAP2_MOUSE	56	1.56682744744161	1.01566827447442	SC_V	SC_C	intracellular,nucleolus,cytoplasm,cytosol,microtubule,microtubule associated complex,postsynaptic density,dendrite,nuclear periphery,neuron projection,neuronal cell body,dendritic shaft,cell body,CA3 pyramidal cell dendrite	dystroglycan binding,protein binding,calmodulin binding,cytoskeletal regulatory protein binding,microtubule binding	microtubule bundle formation,axonogenesis,dendrite development,central nervous system neuron development,establishment of cell polarity,dendrite morphogenesis,regulation of axonogenesis,cellular response to organic substance
W_V / W_C	Q8BTZ7	Q8BTZ7	0.170488340901402	0.170488340901402	4.62180398055101E-14	1.14924085593722E-12	80	Q8BTZ7	Gmppb	Mannose-1-phosphate guanyltransferase beta	GMPPB_MOUSE	5	12.5439372579383	1.12543937257938	W_V	W_C	cytoplasm,mitochondrion,extracellular exosome	mannose-1-phosphate guanylyltransferase activity,GTP binding	GDP-mannose biosynthetic process
SC_V / W_C	Q9CZ30	Q9CZ30	-0.279706623002183	0.279706623002183	4.88809960777777E-14	1.20566118458271E-12	288	Q9CZ30	Ola1	Obg-like ATPase 1	OLA1_MOUSE	15	-17.6241485636858	0.823758514363142	SC_V	W_C	nucleolus,cytoplasm,centrosome,cytosol,membrane,extracellular exosome	ATP binding,GTP binding,ATPase activity,cadherin binding,metal ion binding	ATP metabolic process
SC_V / W_C	Q99MK8	Q99MK8	-0.0753718031588843	0.0753718031588843	4.89423201254416E-14	1.20566118458271E-12	220	Q99MK8	Adrbk1	Beta-adrenergic receptor kinase 1	ARBK1_MOUSE	14	-5.0902506577012	0.949097493422988	SC_V	W_C	cytoplasm,plasma membrane,cilium,membrane	protein kinase activity,protein serine/threonine kinase activity,G-protein coupled receptor kinase activity,protein binding,ATP binding,Edg-2 lysophosphatidic acid receptor binding,beta-adrenergic receptor kinase activity	regulation of the force of heart contraction,desensitization of G-protein coupled receptor protein signaling pathway,negative regulation of the force of heart contraction by chemical signal,protein phosphorylation,G-protein coupled receptor signaling pathway,tachykinin receptor signaling pathway,heart development,peptidyl-serine phosphorylation,peptidyl-threonine phosphorylation,viral genome repl…
SC_V / SC_C	P27546	P27546	0.257440566708658	0.257440566708658	5.11693315159816E-14	1.255836158619E-12	142	P27546	Map4	Microtubule-associated protein 4	MAP4_MOUSE	10	19.5356184094829	1.19535618409483	SC_V	SC_C	cytoplasm,microtubule,microtubule associated complex,axoneme,postsynaptic density,neuron projection,extracellular exosome,mitotic spindle	RNA binding,protein binding,microtubule binding	mitotic spindle organization,neuron projection development,microtubule sliding,establishment of spindle orientation,cell division,negative regulation of nonmotile primary cilium assembly
W_C / SC_C	Q9JME5	Q9JME5	0.202180812446387	0.202180812446387	5.36197409655912E-14	1.31110196242531E-12	356	Q9JME5	Ap3b2	AP-3 complex subunit beta-2	AP3B2_MOUSE	26	15.0436068051023	1.15043606805102	W_C	SC_C	trans-Golgi network,AP-3 adaptor complex,clathrin adaptor complex,clathrin-coated vesicle membrane,axon cytoplasm		intracellular protein transport,anterograde axonal transport,vesicle-mediated transport,anterograde synaptic vesicle transport
SC_V / W_C	Q922S4	Q922S4	-0.184332316274411	0.184332316274411	5.69199817949969E-14	1.38666317273273E-12	337	Q922S4	Pde2a	cGMP-dependent 3',5'-cyclic phosphodiesterase	PDE2A_MOUSE	19	-11.9943725546341	0.880056274453659	SC_V	W_C	nucleus,cytoplasm,mitochondrial matrix,endoplasmic reticulum,Golgi apparatus,cytosol,plasma membrane,axon,dendrite,perinuclear region of cytoplasm	cyclic-nucleotide phosphodiesterase activity,cGMP-stimulated cyclic-nucleotide phosphodiesterase activity,drug binding,cAMP binding,cGMP binding,TPR domain binding,GAF domain binding,protein homodimerization activity,metal ion binding	negative regulation of transcription from RNA polymerase II promoter,heart valve development,cardiac septum development,ventricular septum development,cAMP catabolic process,protein targeting to mitochondrion,heart development,metabolic process,positive regulation of gene expression,cAMP-mediated signaling,cGMP-mediated signaling,negative regulation of cAMP biosynthetic process,regulation of cGMP…
W_V / W_C	O08739	O08739	0.406713370360448	0.406713370360448	6.06310568730653E-14	1.4716405789558E-12	144	O08739	Ampd3	AMP deaminase 3	AMPD3_MOUSE	8	32.5662356141156	1.32566235614116	W_V	W_C	cellular_component	AMP deaminase activity,metal ion binding	IMP biosynthetic process,IMP salvage,erythrocyte homeostasis,ADP metabolic process,AMP metabolic process,ATP metabolic process,GTP metabolic process,energy homeostasis
SC_V / W_C	Q5HZI9	Q5HZI9	-0.447128025866707	0.447128025866707	6.40569581777414E-14	1.54909903988809E-12	32	Q5HZI9	Slc25a51	Solute carrier family 25 member 51	S2551_MOUSE	2	-26.6498422298294	0.733501577701706	SC_V	W_C	mitochondrion,mitochondrial inner membrane,integral component of membrane	transmembrane transporter activity	mitochondrial transport,transmembrane transport
SC_V / W_C	Q9DCL8	Q9DCL8	0.279356605252847	0.279356605252847	6.62910819090145E-14	1.59727636045005E-12	80	Q9DCL8	Ppp1r2	Protein phosphatase inhibitor 2	IPP2_MOUSE	3	21.3653513961163	1.21365351396116	SC_V	W_C	protein phosphatase type 1 complex,nucleoplasm,cytosol	protein phosphatase inhibitor activity	glycogen metabolic process,regulation of signal transduction,negative regulation of catalytic activity,regulation of phosphoprotein phosphatase activity
W_V / W_C	P70398	P70398	-0.0340026644286693	0.0340026644286693	7.04751193776405E-14	1.69191541138612E-12	430	P70398	Usp9x	Probable ubiquitin carboxyl-terminal hydrolase FAF-X	USP9X_MOUSE	26	-2.32932748616781	0.976706725138322	W_V	W_C	cytoplasm,membrane,growth cone,apical part of cell	protein binding,thiol-dependent ubiquitinyl hydrolase activity,co-SMAD binding	in utero embryonic development,neuron migration,ubiquitin-dependent protein catabolic process,cell cycle,chromosome segregation,transforming growth factor beta receptor signaling pathway,post-embryonic development,protein deubiquitination,cerebellar cortex structural organization,hippocampus development,BMP signaling pathway,axon extension,regulation of T cell receptor signaling pathway,cell divi…
SC_V / W_C	Q76MZ3	Q76MZ3	-0.200125060601066	0.200125060601066	7.22424736480229E-14	1.72806090950814E-12	747	Q76MZ3	Ppp2r1a	Serine/threonine-protein phosphatase 2A 65 kDa regulatory subunit A alpha isoform	2AAA_MOUSE	30	-12.9524897459591	0.870475102540409	SC_V	W_C	protein phosphatase type 2A complex,chromosome, centromeric region,cytosol,lateral plasma membrane,dendrite,extracellular exosome	antigen binding,protein serine/threonine phosphatase activity,protein binding,protein phosphatase regulator activity,protein heterodimerization activity	protein complex assembly,chromosome segregation,female meiotic division,regulation of catalytic activity,meiotic spindle elongation,mitotic sister chromatid separation,meiotic sister chromatid cohesion, centromeric,peptidyl-serine dephosphorylation,regulation of meiotic cell cycle process involved in oocyte maturation,beta-catenin destruction complex disassembly,positive regulation of extrinsic a…
SC_V / W_C	Q9D023	Q9D023	-0.397406904948406	0.397406904948406	8.18740739812789E-14	1.95138135893286E-12	124	Q9D023	Mpc2	Mitochondrial pyruvate carrier 2	MPC2_MOUSE	7	-24.0778319985597	0.759221680014403	SC_V	W_C	nucleus,mitochondrion,integral component of mitochondrial inner membrane	pyruvate transmembrane transporter activity	positive regulation of insulin secretion involved in cellular response to glucose stimulus,mitochondrial acetyl-CoA biosynthetic process from pyruvate,mitochondrial pyruvate transmembrane transport
SC_V / W_C	P10630	P10630	-0.404436137503977	0.404436137503977	8.29182092900705E-14	1.96915833716923E-12	204	P10630	Eif4a2	Eukaryotic initiation factor 4A-II	IF4A2_MOUSE	9	-24.4468473202156	0.755531526797844	SC_V	W_C	nucleolus,cytoplasm,perinuclear region of cytoplasm	RNA binding,translation initiation factor activity,ATP-dependent RNA helicase activity,ATP binding,ATPase activity	translational initiation,regulation of gene expression,RNA secondary structure unwinding,negative regulation of RNA-directed RNA polymerase activity,cellular response to leukemia inhibitory factor
W_V / SC_V	P07356	P07356	-0.345100304102222	0.345100304102222	9.90542907680891E-14	2.3439298482112E-12	150	P07356	Anxa2	Annexin A2	ANXA2_MOUSE	9	-21.2746759513174	0.787253240486826	W_V	SC_V	ruffle,basement membrane,extracellular space,nucleus,cytoplasm,lysosomal membrane,endosome,early endosome,lipid particle,cytosol,plasma membrane,cell-cell adherens junction,cell cortex,cell surface,membrane,basolateral plasma membrane,extrinsic component of plasma membrane,midbody,late endosome membrane,vesicle,myelin sheath adaxonal region,sarcolemma,melanosome,Schmidt-Lanterman incisure,macropi…	protease binding,RNA binding,calcium ion binding,protein binding,calcium-dependent phospholipid binding,phosphatidylinositol-4,5-bisphosphate binding,cytoskeletal protein binding,Rab GTPase binding,phospholipase A2 inhibitor activity,identical protein binding,S100 protein binding,calcium-dependent protein binding,cadherin binding involved in cell-cell adhesion,receptor activator activity	angiogenesis,membrane raft assembly,positive regulation of receptor recycling,positive regulation of protein phosphorylation,membrane budding,muscle contraction,body fluid secretion,collagen fibril organization,positive regulation of vesicle fusion,negative regulation of low-density lipoprotein particle receptor catabolic process,osteoclast development,fibrinolysis,negative regulation of catalyti…
SC_V / W_C	Q61941	Q61941	-0.146470149278621	0.146470149278621	1.47562851753132E-13	3.47932124026492E-12	448	Q61941	Nnt	NAD(P) transhydrogenase, mitochondrial	NNTM_MOUSE	24	-9.65417425958364	0.903458257404164	SC_V	W_C	mitochondrion,mitochondrial inner membrane,integral component of membrane	NAD(P)+ transhydrogenase (AB-specific) activity,NADP binding,NAD binding	NADPH regeneration,proton transport,reactive oxygen species metabolic process
W_C / SC_C	P08113	P08113	0.241480196991783	0.241480196991783	1.49669178369643E-13	3.5164267458946E-12	420	P08113	Hsp90b1	Endoplasmin	ENPL_MOUSE	27	18.2204975060107	1.18220497506011	W_C	SC_C	extracellular region,nucleus,endoplasmic reticulum,endoplasmic reticulum lumen,endoplasmic reticulum membrane,cytosol,plasma membrane,focal adhesion,membrane,midbody,extracellular matrix,endoplasmic reticulum chaperone complex,melanosome,perinuclear region of cytoplasm,extracellular exosome	RNA binding,protein binding,ATP binding,protein phosphatase binding,virion binding,low-density lipoprotein particle receptor binding,unfolded protein binding	response to hypoxia,protein folding,receptor-mediated endocytosis,ER-associated ubiquitin-dependent protein catabolic process,retrograde protein transport, ER to cytosol,actin rod assembly,negative regulation of apoptotic process,regulation of phosphoprotein phosphatase activity,cellular response to ATP
SC_V / W_C	Q91WC3	Q91WC3	-0.260254353128692	0.260254353128692	1.54602010414673E-13	3.61944139275771E-12	416	Q91WC3	Acsl6	Long-chain-fatty-acid--CoA ligase 6	ACSL6_MOUSE	19	-16.5059297062976	0.834940702937024	SC_V	W_C	mitochondrion,mitochondrial outer membrane,peroxisomal membrane,endoplasmic reticulum membrane,membrane,integral component of membrane	long-chain fatty acid-CoA ligase activity,protein binding,ATP binding,enzyme binding,protein homodimerization activity,decanoate--CoA ligase activity	long-chain fatty acid metabolic process,neuroblast proliferation
W_V / W_C	Q91VD9	Q91VD9	-0.227812893606951	0.227812893606951	1.57630109817671E-13	3.67729323327303E-12	588	Q91VD9	Ndufs1	NADH-ubiquinone oxidoreductase 75 kDa subunit, mitochondrial	NDUS1_MOUSE	26	-14.6071544871275	0.853928455128725	W_V	W_C	mitochondrion,mitochondrial respiratory chain complex I,mitochondrial intermembrane space,myelin sheath,plasma membrane respiratory chain complex I	NADH dehydrogenase (ubiquinone) activity,electron carrier activity,metal ion binding,iron-sulfur cluster binding,2 iron, 2 sulfur cluster binding,4 iron, 4 sulfur cluster binding	apoptotic mitochondrial changes,ATP synthesis coupled electron transport,cellular respiration,ATP metabolic process,regulation of mitochondrial membrane potential,reactive oxygen species metabolic process
SC_V / W_C	P46660	P46660	-0.0415474937106623	0.0415474937106623	1.75141677023977E-13	4.07142729476161E-12	846	P46660	Ina	Alpha-internexin	AINX_MOUSE	33	-2.8387802720108	0.971612197279892	SC_V	W_C	extracellular space,nucleoplasm,neurofilament,nuclear membrane,cytoplasmic ribonucleoprotein granule,myelin sheath,intermediate filament cytoskeleton	structural molecule activity,protein binding	substantia nigra development,cell differentiation,intermediate filament cytoskeleton organization,neurofilament cytoskeleton organization
W_C / SC_C	P28666	P28666	-0.289339684594908	0.289339684594908	1.86959303861038E-13	4.33089587400202E-12	222	P28666	Mug2	Murinoglobulin-2	MUG2_MOUSE	14	-18.1723505454497	0.818276494545503	W_C	SC_C	extracellular space	serine-type endopeptidase inhibitor activity	negative regulation of endopeptidase activity
SC_V / W_C	Q9CPW4	Q9CPW4	0.275988346491773	0.275988346491773	2.03614188211772E-13	4.70021283417524E-12	96	Q9CPW4	Arpc5	Actin-related protein 2/3 complex subunit 5	ARPC5_MOUSE	5	21.0823303369131	1.21082330336913	SC_V	W_C	cytoplasm,endosome,Arp2/3 protein complex,focal adhesion,lamellipodium,growth cone,extracellular exosome	structural constituent of cytoskeleton,actin filament binding	smooth muscle cell migration,cell migration,orbitofrontal cortex development,maintenance of cell polarity,Arp2/3 complex-mediated actin nucleation,actin filament network formation,Requires Ontology,lamellipodium organization
SC_V / W_C	P28474	P28474	0.196172343076759	0.196172343076759	2.21884532131794E-13	5.10411735586797E-12	144	P28474	Adh5	Alcohol dehydrogenase class-3	ADHX_MOUSE	7	14.5654748711081	1.14565474871108	SC_V	W_C	mitochondrion,extracellular exosome	alcohol dehydrogenase (NAD) activity,fatty acid binding,zinc ion binding,formaldehyde dehydrogenase activity,protein homodimerization activity,S-(hydroxymethyl)glutathione dehydrogenase activity	retinoid metabolic process,respiratory system process,ethanol oxidation,peptidyl-cysteine S-nitrosylation,response to lipopolysaccharide,positive regulation of blood pressure,formaldehyde catabolic process,response to nitrosative stress,response to redox state
W_V / SC_V	P21107	P21107	-0.34615903235976	0.34615903235976	2.22892493146964E-13	5.10950083248701E-12	281	P21107	Tpm3	Tropomyosin alpha-3 chain	TPM3_MOUSE	11	-21.3324276918819	0.786675723081181	W_V	SC_V	stress fiber,podosome,cytoplasm,cytosol,muscle thin filament tropomyosin,actin cytoskeleton,growth cone,cortical cytoskeleton,neuron projection,extracellular exosome,filamentous actin,cleavage furrow	protein binding,structural constituent of muscle,actin filament binding	muscle contraction,actin filament organization
SC_V / W_C	P60229	P60229	-0.204857561451527	0.204857561451527	2.31974783073531E-13	5.2992993697282E-12	108	P60229	Eif3e	Eukaryotic translation initiation factor 3 subunit E	EIF3E_MOUSE	7	-13.237565576298	0.86762434423702	SC_V	W_C	nucleus,cytoplasm,cytosol,eukaryotic translation initiation factor 3 complex,membrane,nuclear body,extracellular exosome,PML body	RNA binding,cadherin binding,protein N-terminus binding,translation initiation factor activity	nuclear-transcribed mRNA catabolic process, nonsense-mediated decay,translational initiation,positive regulation of translation,positive regulation of mRNA binding
SC_V / W_C	Q922Q1	Q922Q1	-0.104051497120384	0.104051497120384	2.46019035692463E-13	5.60075059876427E-12	96	Q922Q1	Marc2	Mitochondrial amidoxime reducing component 2	MARC2_MOUSE	7	-6.95835541827353	0.930416445817265	SC_V	W_C	mitochondrion,mitochondrial outer membrane,mitochondrial inner membrane,peroxisome,extracellular exosome	nitrate reductase activity,molybdenum ion binding,pyridoxal phosphate binding,molybdopterin cofactor binding	nitrate metabolic process,oxidation-reduction process
SC_V / W_C	Q06138	Q06138	-0.221763918239046	0.221763918239046	2.49141767112437E-13	5.65235033153372E-12	220	Q06138	Cab39	Calcium-binding protein 39	CAB39_MOUSE	12	-14.2483651379657	0.857516348620343	SC_V	W_C	cytoplasm,protein complex,extracellular exosome	calcium ion binding,kinase binding,protein kinase activator activity,protein serine/threonine kinase activator activity,protein serine/threonine kinase activity	positive regulation of peptidyl-threonine phosphorylation,peptidyl-serine phosphorylation,signal transduction by protein phosphorylation,activation of protein kinase activity,intracellular signal transduction,protein heterooligomerization,positive regulation of protein serine/threonine kinase activity
SC_V / W_C	Q8JZU2	Q8JZU2	-0.183281118675945	0.183281118675945	2.5247238012551E-13	5.70829675886512E-12	123	Q8JZU2	Slc25a1	Tricarboxylate transport protein, mitochondrial	TXTP_MOUSE	6	-11.9302252378017	0.880697747621983	SC_V	W_C	nucleus,mitochondrion,mitochondrial inner membrane,integral component of membrane,extracellular exosome	citrate transmembrane transporter activity	mitochondrial transport,mitochondrial citrate transport,transmembrane transport
SC_V / W_C	Q99NE5	Q99NE5	-0.190453371447728	0.190453371447728	2.77832717736503E-13	6.26024437712079E-12	399	Q99NE5	Rims1	Regulating synaptic membrane exocytosis protein 1	RIMS1_MOUSE	23	-12.3669711504997	0.876330288495003	SC_V	W_C	plasma membrane,postsynaptic density,cell junction,vesicle,presynaptic membrane,synapse,inhibitory synapse,presynaptic active zone cytoplasmic component	RNA binding,protein binding,Rab GTPase binding,ion channel binding,metal ion binding	protein complex assembly,intracellular protein transport,neurotransmitter secretion,positive regulation of gene expression,regulation of membrane potential,regulation of long-term neuronal synaptic plasticity,calcium ion-regulated exocytosis of neurotransmitter,spontaneous neurotransmitter secretion,positive regulation of inhibitory postsynaptic potential,positive regulation of dendrite extension…
W_V / SC_V	P10649	P10649	-0.0134833256031951	0.0134833256031951	2.89934215804238E-13	6.51069963516863E-12	128	P10649	Gstm1	Glutathione S-transferase Mu 1	GSTM1_MOUSE	5	-0.930239166904057	0.990697608330959	W_V	SC_V	cytoplasm,myelin sheath	glutathione transferase activity,protein binding,identical protein binding,protein homodimerization activity,protein heterodimerization activity	glutathione metabolic process,cellular response to drug
W_V / W_C	Q8BMS1	Q8BMS1	-0.169237091928409	0.169237091928409	2.9816946530802E-13	6.67293155919847E-12	316	Q8BMS1	Hadha	Trifunctional enzyme subunit alpha, mitochondrial	ECHA_MOUSE	16	-11.0687167788462	0.889312832211538	W_V	W_C	mitochondrion,mitochondrial inner membrane,mitochondrial fatty acid beta-oxidation multienzyme complex,extracellular matrix,mitochondrial nucleoid	fatty-acyl-CoA binding,acetyl-CoA C-acyltransferase activity,enoyl-CoA hydratase activity,long-chain-enoyl-CoA hydratase activity,long-chain-3-hydroxyacyl-CoA dehydrogenase activity,protein complex binding,NAD binding	fatty acid beta-oxidation,response to insulin,response to drug
SC_V / W_C	Q9ES28	Q9ES28	-0.394999313947231	0.394999313947231	3.12869825782805E-13	6.97826550614215E-12	264	Q9ES28	Arhgef7	Rho guanine nucleotide exchange factor 7	ARHG7_MOUSE	15	-23.9510261739681	0.760489738260319	SC_V	W_C	storage vacuole,ruffle,cytosol,plasma membrane,focal adhesion,cell cortex,lamellipodium,neuron projection,neuronal cell body,protein complex	guanyl-nucleotide exchange factor activity,Rho guanyl-nucleotide exchange factor activity,protein binding,protein kinase binding	hematopoietic progenitor cell differentiation,Golgi organization,nervous system development,positive regulation of fibroblast migration,lamellipodium assembly,positive regulation of protein binding,regulation of Rho protein signal transduction,intracellular signal transduction,positive regulation of apoptotic process,positive regulation of GTPase activity,focal adhesion assembly,positive regulati…
SC_V / W_C	Q9Z1Z0	Q9Z1Z0	-0.32259004376761	0.32259004376761	3.33248355297471E-13	7.40776310327913E-12	188	Q9Z1Z0	Uso1	General vesicular transport factor p115	USO1_MOUSE	11	-20.0366978203639	0.799633021796361	SC_V	W_C	Golgi membrane,fibrillar center,endoplasmic reticulum,Golgi apparatus,Golgi stack,cytosol,ER to Golgi transport vesicle membrane,membrane,perinuclear region of cytoplasm	RNA binding,protein binding,protein transporter activity,cadherin binding	intracellular protein transport,ER to Golgi vesicle-mediated transport,Golgi organization,transcytosis,Golgi vesicle docking,vesicle fusion with Golgi apparatus,membrane fusion
SC_V / W_C	Q9CQA3	Q9CQA3	-0.28112602495313	0.28112602495313	3.56308350177583E-13	7.89378432171947E-12	192	Q9CQA3	Sdhb	Succinate dehydrogenase [ubiquinone] iron-sulfur subunit, mitochondrial	SDHB_MOUSE	8	-17.7051545569609	0.822948454430391	SC_V	W_C	nucleoplasm,mitochondrion,mitochondrial inner membrane,mitochondrial respiratory chain complex II, succinate dehydrogenase complex (ubiquinone),plasma membrane,respiratory chain complex II,extracellular exosome	succinate dehydrogenase (ubiquinone) activity,electron carrier activity,metal ion binding,ubiquinone binding,2 iron, 2 sulfur cluster binding,3 iron, 4 sulfur cluster binding,4 iron, 4 sulfur cluster binding	tricarboxylic acid cycle,succinate metabolic process,aerobic respiration,respiratory electron transport chain
W_V / W_C	P58281	P58281	-0.127506593114797	0.127506593114797	3.6738835463584E-13	8.11203316824688E-12	875	P58281	Opa1	Dynamin-like 120 kDa protein, mitochondrial	OPA1_MOUSE	42	-8.45878111460781	0.915412188853922	W_V	W_C	nucleoplasm,mitochondrion,mitochondrial outer membrane,mitochondrial inner membrane,mitochondrial intermembrane space,cytosol,membrane,integral component of membrane,mitochondrial crista,dendrite	GTPase activity,protein binding,GTP binding,microtubule binding	mitochondrial genome maintenance,mitochondrial fission,neural tube closure,dynamin family protein polymerization involved in mitochondrial fission,apoptotic process,mitochondrion organization,inner mitochondrial membrane organization,visual perception,mitochondrial fusion,negative regulation of release of cytochrome c from mitochondria,cellular senescence,negative regulation of endoplasmic reticu…
W_V / SC_V	P39053	P39053	0.130907626461258	0.130907626461258	3.70932893309521E-13	8.13587694893509E-12	1415	P39053	Dnm1	Dynamin-1	DYN1_MOUSE	47	9.49823585171234	1.09498235851712	W_V	SC_V	photoreceptor inner segment,microtubule,membrane coat,mitochondrial membrane,myelin sheath,synapse,extracellular exosome	RNA binding,GTPase activity,protein binding,GTP binding,microtubule binding,protein kinase binding,identical protein binding,protein dimerization activity	mitochondrial fission,dynamin family protein polymerization involved in mitochondrial fission,endocytosis,receptor-mediated endocytosis,endosome organization,sensory perception of sound,adult locomotory behavior,synaptic vesicle budding from presynaptic endocytic zone membrane,protein tetramerization,synaptic transmission, GABAergic,membrane fusion,toxin transport
W_C / SC_C	Q8R3B1	Q8R3B1	-0.351419502216146	0.351419502216146	3.70112952358262E-13	8.13587694893509E-12	120	Q8R3B1	Plcd1	1-phosphatidylinositol 4,5-bisphosphate phosphodiesterase delta-1	PLCD1_MOUSE	8	-21.6187493539059	0.783812506460941	W_C	SC_C	cytoplasm,cytosol,extracellular exosome	phosphatidylserine binding,phosphatidylinositol phospholipase C activity,phospholipase C activity,signal transducer activity,calcium ion binding,protein binding,GTPase activating protein binding,phosphatidic acid binding,phosphatidylinositol phosphate binding	angiogenesis,lipid catabolic process,intracellular signal transduction,regulation of cell proliferation,labyrinthine layer blood vessel development
SC_V / W_C	Q8R3B1	Q8R3B1	0.352705250259292	0.352705250259292	3.81843674920213E-13	8.34745676100413E-12	160	Q8R3B1	Plcd1	1-phosphatidylinositol 4,5-bisphosphate phosphodiesterase delta-1	PLCD1_MOUSE	8	27.6952844753916	1.27695284475392	SC_V	W_C	cytoplasm,cytosol,extracellular exosome	phosphatidylserine binding,phosphatidylinositol phospholipase C activity,phospholipase C activity,signal transducer activity,calcium ion binding,protein binding,GTPase activating protein binding,phosphatidic acid binding,phosphatidylinositol phosphate binding	angiogenesis,lipid catabolic process,intracellular signal transduction,regulation of cell proliferation,labyrinthine layer blood vessel development
W_V / SC_V	P07901	P07901	0.0460620940385869	0.0460620940385869	3.83388682063825E-13	8.35357121777351E-12	833	P07901	Hsp90aa1	Heat shock protein HSP 90-alpha	HS90A_MOUSE	29	3.2442971190213	1.03244297119021	W_V	SC_V	intracellular,nucleus,cytoplasm,cytosol,membrane,ruffle membrane,melanosome,myelin sheath,protein complex,extracellular exosome	RNA binding,protein tyrosine kinase activity,protein binding,ATP binding,ATPase activity,MHC class II protein complex binding,nitric-oxide synthase regulator activity,TPR domain binding,identical protein binding,protein homodimerization activity,histone deacetylase binding,GTPase binding,unfolded protein binding,DNA polymerase binding,disordered domain specific binding,protein tyrosine kinase bin…	nitric oxide biosynthetic process,response to unfolded protein,telomere maintenance via telomerase,response to heat,response to cold,peptidyl-tyrosine phosphorylation,regulation of protein ubiquitination,protein refolding,protein import into mitochondrial outer membrane,positive regulation of nitric oxide biosynthetic process,positive regulation of cytotoxic T cell differentiation,response to ant…
W_V / SC_V	P51881	P51881	0.318310273692726	0.318310273692726	4.97170200699977E-13	1.07970975823067E-11	732	P51881	Slc25a5	ADP/ATP translocase 2	ADT2_MOUSE	24	24.6869323810599	1.2468693238106	W_V	SC_V	nucleus,mitochondrion,mitochondrial inner membrane,membrane,integral component of membrane,extracellular matrix,mitochondrial nucleoid,myelin sheath,membrane raft,extracellular exosome,MMXD complex	RNA binding,ATP:ADP antiporter activity,ubiquitin protein ligase binding	chromosome segregation,positive regulation of cell proliferation,ADP transport,ATP transport,regulation of mitochondrial membrane permeability,transmembrane transport,negative regulation of mitochondrial outer membrane permeabilization involved in apoptotic signaling pathway
SC_V / W_C	Q3UHD9	Q3UHD9	-0.140772930688071	0.140772930688071	5.13813522601052E-13	1.11219569711874E-11	296	Q3UHD9	Agap2	Arf-GAP with GTPase, ANK repeat and PH domain-containing protein 2	AGAP2_MOUSE	16	-9.29669221395548	0.907033077860445	SC_V	W_C	nucleus,nucleolus,cytoplasm,mitochondrion,endosome,membrane,extracellular exosome	GTPase activity,GTPase activator activity,protein binding,ATP binding,GTP binding,protein kinase binding,protein kinase activator activity,phosphatidylinositol 3-kinase regulator activity,metal ion binding	positive regulation of phosphatidylinositol 3-kinase signaling,endosomal transport,actin cytoskeleton organization,activation of protein kinase activity,positive regulation of mammary gland epithelial cell proliferation,negative regulation of protein catabolic process,negative regulation of apoptotic process,negative regulation of neuron apoptotic process,positive regulation of GTPase activity,re…
SC_V / W_C	E9Q401	E9Q401	-0.173721042885676	0.173721042885676	5.25464597771312E-13	1.13369845571445E-11	459	E9Q401	Ryr2	Ryanodine receptor 2	RYR2_MOUSE	30	-11.3446894942729	0.886553105057271	SC_V	W_C	smooth endoplasmic reticulum,plasma membrane,membrane,integral component of membrane,sarcoplasmic reticulum,sarcomere,Z disc,sarcoplasmic reticulum membrane,calcium channel complex,protein complex,extracellular exosome	ryanodine-sensitive calcium-release channel activity,calcium channel activity,calcium ion binding,protein binding,calmodulin binding,calcium-release channel activity,enzyme binding,protein kinase binding,protein kinase A catalytic subunit binding,protein kinase A regulatory subunit binding,identical protein binding,protein self-association,suramin binding,calcium-induced calcium release activity,…	response to hypoxia,regulation of heart rate,embryonic heart tube morphogenesis,left ventricular cardiac muscle tissue morphogenesis,cardiac muscle hypertrophy,detection of calcium ion,calcium ion transport,cellular calcium ion homeostasis,positive regulation of heart rate,regulation of cardiac muscle contraction by regulation of the release of sequestered calcium ion,regulation of cardiac muscle…
SC_V / W_C	Q6ZPQ6	Q6ZPQ6	-0.160783127678637	0.160783127678637	5.42967575024846E-13	1.16764557990685E-11	124	Q6ZPQ6	Pitpnm2	Membrane-associated phosphatidylinositol transfer protein 2	PITM2_MOUSE	7	-10.546063719697	0.89453936280303	SC_V	W_C	intracellular,cytoplasm,cytoskeleton,endomembrane system,membrane	protein binding,phospholipid binding,metal ion binding	transport,biological_process
SC_V / W_C	Q920I9	Q920I9	-0.191336525794527	0.191336525794527	5.57428625683004E-13	1.19485187881792E-11	432	Q920I9	Wdr7	WD repeat-containing protein 7	WDR7_MOUSE	20	-12.4205998139033	0.875794001860967	SC_V	W_C	cytoplasm,synaptic vesicle	molecular_function	hematopoietic progenitor cell differentiation
W_V / W_C	Q8BYI9	Q8BYI9	0.188854777000273	0.188854777000273	5.66492136007575E-13	1.21034986469968E-11	701	Q8BYI9	Tnr	Tenascin-R	TENR_MOUSE	31	13.9858527718512	1.13985852771851	W_V	W_C	proteinaceous extracellular matrix,cell surface,membrane raft,perineuronal net	sphingolipid binding	neuron cell-cell adhesion,associative learning,negative regulation of neuron projection development,telencephalon cell migration,negative regulation of cell-cell adhesion,extracellular matrix organization,negative regulation of axon extension,locomotory exploration behavior,negative regulation of axon extension involved in regeneration,modulation of synaptic transmission,negative regulation of sy…
SC_V / W_C	Q7TMF3	Q7TMF3	-0.312902883164339	0.312902883164339	5.77369838708016E-13	1.22961150811301E-11	136	Q7TMF3	Ndufa12	NADH dehydrogenase [ubiquinone] 1 alpha subcomplex subunit 12	NDUAC_MOUSE	6	-19.497967324452	0.80502032675548	SC_V	W_C	mitochondrion,mitochondrial respiratory chain complex I,cytosol	molecular_function,NADH dehydrogenase (ubiquinone) activity,electron carrier activity	response to oxidative stress,mitochondrial ATP synthesis coupled electron transport
W_C / SC_C	P20152	P20152	0.438351324385966	0.438351324385966	5.99781463815809E-13	1.2732338341196E-11	398	P20152	Vim	Vimentin	VIME_MOUSE	27	35.5054919616852	1.35505491961685	W_C	SC_C	cytoplasm,peroxisome,cytosol,cytoskeleton,intermediate filament,plasma membrane,focal adhesion,extracellular matrix,cell leading edge,cell projection,neuron projection,type III intermediate filament,extracellular exosome	glycoprotein binding,double-stranded RNA binding,structural molecule activity,structural constituent of cytoskeleton,structural constituent of eye lens,protein binding,protein C-terminus binding,identical protein binding,scaffold protein binding,keratin filament binding	positive regulation of gene expression,negative regulation of neuron projection development,astrocyte development,intermediate filament-based process,intermediate filament organization,Bergmann glial cell differentiation,SMAD protein signal transduction,lens fiber cell development
SC_V / SC_C	Q8VDD5	Q8VDD5	0.319539339259783	0.319539339259783	6.11775793114375E-13	1.29453326478882E-11	744	Q8VDD5	Myh9	Myosin-9	MYH9_MOUSE	49	24.7932013480958	1.24793201348096	SC_V	SC_C	stress fiber,ruffle,uropod,nucleus,cytoplasm,actomyosin contractile ring,cytosol,plasma membrane,brush border,cell-cell adherens junction,cell cortex,actin cytoskeleton,membrane,myosin complex,myosin II complex,cortical cytoskeleton,extracellular matrix,cell leading edge,cleavage furrow,actomyosin,protein complex,extracellular exosome,myosin II filament,immunological synapse,spindle,focal adhesio…	microfilament motor activity,RNA binding,actin binding,protein binding,calmodulin binding,ATP binding,ATPase activity,protein domain specific binding,actin-dependent ATPase activity,protein homodimerization activity,protein anchor,ADP binding,cadherin binding,actin filament binding	meiotic spindle organization,cell morphogenesis involved in differentiation,angiogenesis,in utero embryonic development,establishment of T cell polarity,membrane protein ectodomain proteolysis,phagocytosis, engulfment,cell adhesion,myoblast fusion,regulation of cell shape,protein transport,single organismal cell-cell adhesion,actin filament-based movement,platelet formation,monocyte differentiati…
W_V / SC_V	Q8BL66	Q8BL66	-0.0933095513012198	0.0933095513012198	6.20725719433242E-13	1.30927514367357E-11	456	Q8BL66	Eea1	Early endosome antigen 1	EEA1_MOUSE	22	-6.26300515407304	0.93736994845927	W_V	SC_V	endosome,early endosome,cytosol,serine-pyruvate aminotransferase complex,extrinsic component of plasma membrane,cytoplasmic vesicle,early endosome membrane,axonal spine,recycling endosome,extracellular exosome	nucleic acid binding,protein binding,1-phosphatidylinositol binding,GTP-dependent protein binding,protein homodimerization activity,metal ion binding	endocytosis,vesicle fusion,viral RNA genome replication
W_C / SC_C	Q9EQZ6	Q9EQZ6	0.201174416578359	0.201174416578359	6.24672600873879E-13	1.31340398438514E-11	117	Q9EQZ6	Rapgef4	Rap guanine nucleotide exchange factor 4	RPGF4_MOUSE	8	14.9633826177912	1.14963382617791	W_C	SC_C	cytosol,membrane	guanyl-nucleotide exchange factor activity,Ras guanyl-nucleotide exchange factor activity,protein binding,Ras GTPase binding,cAMP binding	small GTPase mediated signal transduction,calcium ion regulated exocytosis,regulation of exocytosis,cAMP-mediated signaling,insulin secretion,positive regulation of GTPase activity
W_V / SC_V	P62082	P62082	-0.101573533489221	0.101573533489221	6.37200263776338E-13	1.33549083855599E-11	160	P62082	Rps7	40S ribosomal protein S7	RS7_MOUSE	6	-6.79841037293072	0.932015896270693	W_V	SC_V	nucleus,nucleolus,microtubule organizing center,ribosome,focal adhesion,membrane,cytosolic small ribosomal subunit,intracellular ribonucleoprotein complex,90S preribosome,extracellular matrix,small-subunit processome,protein complex,extracellular exosome	RNA binding,mRNA 3'-UTR binding,structural constituent of ribosome,mRNA 5'-UTR binding,ubiquitin ligase inhibitor activity	neural tube closure,cytoplasmic translation,rRNA processing,positive regulation of gene expression,cell differentiation,ribosomal small subunit biogenesis,protein stabilization,positive regulation of intrinsic apoptotic signaling pathway by p53 class mediator,negative regulation of ubiquitin protein ligase activity,negative regulation of protein ubiquitination involved in ubiquitin-dependent prot…
SC_V / W_C	P62500	P62500	0.160520908954055	0.160520908954055	6.5827627309112E-13	1.37529745409733E-11	80	P62500	Tsc22d1	TSC22 domain family protein 1	T22D1_MOUSE	5	11.7690625948641	1.11769062594864	SC_V	W_C	nucleus,cytoplasm	transcription factor activity, sequence-specific DNA binding,protein binding	transcription, DNA-templated,regulation of transcription, DNA-templated,positive regulation of cell proliferation,positive regulation of apoptotic process,negative regulation of apoptotic process
SC_V / SC_C	Q9WVA4	Q9WVA4	0.178486716053613	0.178486716053613	6.8540561049904E-13	1.42745988659768E-11	120	Q9WVA4	Tagln2	Transgelin-2	TAGL2_MOUSE	8	13.1696194110851	1.13169619411085	SC_V	SC_C	vesicle,extracellular exosome	cadherin binding	epithelial cell differentiation
SC_V / W_C	Q8CHT1	Q8CHT1	-0.202079310746072	0.202079310746072	6.98255742863481E-13	1.44510483209552E-11	220	Q8CHT1	Ngef	Ephexin-1	NGEF_MOUSE	12	-13.0703229961618	0.869296770038382	SC_V	W_C	cytosol,membrane,growth cone	guanyl-nucleotide exchange factor activity,Rho guanyl-nucleotide exchange factor activity,protein binding,ephrin receptor binding	cellular process,regulation of Rho protein signal transduction,regulation of GTPase activity,positive regulation of GTPase activity,ephrin receptor signaling pathway,negative regulation of dendritic spine morphogenesis
SC_V / W_C	Q9D1J3	Q9D1J3	0.284719197174	0.284719197174	6.96772994779369E-13	1.44510483209552E-11	112	Q9D1J3	Sarnp	SAP domain-containing ribonucleoprotein	SARNP_MOUSE	6	21.8173138197014	1.21817313819701	SC_V	W_C	transcription export complex,cytoplasmic mRNA processing body,nucleus,nuclear speck	RNA polymerase II core promoter proximal region sequence-specific DNA binding,transcriptional repressor activity, RNA polymerase II core promoter proximal region sequence-specific binding,RNA binding,protein binding,protein C-terminus binding,RS domain binding	negative regulation of transcription from RNA polymerase II promoter,transcription, DNA-templated,mRNA export from nucleus,regulation of translation
W_V / SC_C	Q61879	Q61879	0.131162561489393	0.131162561489393	7.32248657321203E-13	1.51072051113581E-11	1411	Q61879	Myh10	Myosin-10	MYH10_MOUSE	90	9.51758672045511	1.09517586720455	W_V	SC_C	stress fiber,nucleus,cytoplasm,cytosol,brush border,cell cortex,myosin complex,myosin II complex,lamellipodium,axon,growth cone,midbody,cleavage furrow,actomyosin,neuron projection,neuronal cell body,dendritic spine,extracellular exosome,myosin II filament,spindle,plasma membrane,neuromuscular junction	microfilament motor activity,protein binding,calmodulin binding,ATP binding,ATPase activity,actin-dependent ATPase activity,ADP binding,actin filament binding	mitotic cytokinesis,in utero embryonic development,neuron migration,plasma membrane repair,cardiac septum development,exocytosis,substrate-dependent cell migration, cell extension,nuclear migration,cell adhesion,axonogenesis,axon guidance,brain development,heart development,adult heart development,cell proliferation,regulation of cell shape,fourth ventricle development,lateral ventricle developme…
SC_V / W_C	O35215	O35215	0.16022506083205	0.16022506083205	7.67309550815466E-13	1.57812387990147E-11	145	O35215	Ddt	D-dopachrome decarboxylase	DOPD_MOUSE	5	11.7461448775835	1.11746144877584	SC_V	W_C	cytoplasm,extracellular exosome	D-dopachrome decarboxylase activity	melanin biosynthetic process
SC_V / W_C	Q8R0Y8	Q8R0Y8	-0.298913686381743	0.298913686381743	7.91723476516117E-13	1.6232790037141E-11	48	Q8R0Y8	Slc25a42	Mitochondrial coenzyme A transporter SLC25A42	S2542_MOUSE	2	-18.7135767395683	0.812864232604317	SC_V	W_C	nucleus,mitochondrion,mitochondrial inner membrane,integral component of membrane	ATP transmembrane transporter activity,ADP transmembrane transporter activity,coenzyme A transmembrane transporter activity,adenosine-diphosphatase activity,AMP transmembrane transporter activity	mitochondrial transport,ADP transport,ATP transport,coenzyme A transmembrane transport,AMP transport
SC_V / W_C	Q61151	Q61151	-0.25733683065331	0.25733683065331	8.95064354411013E-13	1.82947828725124E-11	176	Q61151	Ppp2r5e	Serine/threonine-protein phosphatase 2A 56 kDa regulatory subunit epsilon isoform	2A5E_MOUSE	9	-16.33691110263	0.8366308889737	SC_V	W_C	protein phosphatase type 2A complex,cytoplasm,cytosol	protein phosphatase regulator activity	signal transduction,regulation of catalytic activity
SC_V / W_C	Q6P5F9	Q6P5F9	-0.471729439727337	0.471729439727337	9.57307124484938E-13	1.950660998719E-11	153	Q6P5F9	Xpo1	Exportin-1	XPO1_MOUSE	9	-27.8900343297387	0.721099656702613	SC_V	W_C	kinetochore,nucleus,annulate lamellae,nucleolus,cytoplasm,cytosol,Cajal body,membrane,intracellular ribonucleoprotein complex,nuclear membrane,intracellular membrane-bounded organelle,host cell	RNA binding,nuclear export signal receptor activity,nucleocytoplasmic transporter activity,protein binding,Ran GTPase binding,protein transporter activity,protein domain specific binding	ribosomal subunit export from nucleus,ribosomal large subunit export from nucleus,ribosomal small subunit export from nucleus,negative regulation of transcription from RNA polymerase II promoter,protein export from nucleus,regulation of centrosome duplication,protein localization to nucleus,regulation of protein catabolic process,response to drug,regulation of protein export from nucleus,mRNA tra…
SC_V / SC_C	Q91YD9	Q91YD9	0.164084478637743	0.164084478637743	9.74231443920564E-13	1.97903876700417E-11	84	Q91YD9	Wasl	Neural Wiskott-Aldrich syndrome protein	WASL_MOUSE	7	12.0454821771014	1.12045482177101	SC_V	SC_C	nucleus,cytoplasm,cytosol,lamellipodium,actin cap,cytoplasmic vesicle,extracellular exosome	actin binding,protein binding	transcription, DNA-templated,regulation of transcription, DNA-templated,membrane budding,response to bacterium,vesicle organization,actin cytoskeleton organization,vesicle transport along actin filament,regulation of protein localization,cellular protein complex localization,Fc-gamma receptor signaling pathway involved in phagocytosis,actin nucleation,ephrin receptor signaling pathway,cell divisi…
SC_V / W_C	Q61548	Q61548	-0.0856781173005864	0.0856781173005864	1.00398750090166E-12	2.03322867513889E-11	640	Q61548	Snap91	Clathrin coat assembly protein AP180	AP180_MOUSE	25	-5.76585017708684	0.942341498229132	SC_V	W_C	AP-2 adaptor complex,extrinsic component of endosome membrane,presynaptic endosome,presynaptic endocytic zone,extrinsic component of presynaptic endocytic zone	protein binding,1-phosphatidylinositol binding,protein kinase binding,clathrin heavy chain binding	chemical synaptic transmission,neurotransmitter secretion,protein transport,synaptic vesicle budding from presynaptic endocytic zone membrane,clathrin coat assembly,regulation of clathrin-dependent endocytosis
W_V / SC_V	Q9DBG3	Q9DBG3	0.0792097252126153	0.0792097252126153	1.06719596688084E-12	2.15462623038145E-11	1005	Q9DBG3	Ap2b1	AP-2 complex subunit beta	AP2B1_MOUSE	44	5.64391892193397	1.05643918921934	W_V	SC_V	trans-Golgi network,AP-2 adaptor complex,clathrin adaptor complex	protein binding,protein transporter activity,clathrin binding,protein complex binding	cardiac septum development,ventricular septum development,intracellular protein transport,heart development,aorta development,clathrin coat assembly,coronary vasculature development,neurotransmitter receptor internalization
SC_V / W_C	P07356	P07356	0.31445342303193	0.31445342303193	1.08463796471218E-12	2.18316458628959E-11	150	P07356	Anxa2	Annexin A2	ANXA2_MOUSE	9	24.3540438445217	1.24354043844522	SC_V	W_C	ruffle,basement membrane,extracellular space,nucleus,cytoplasm,lysosomal membrane,endosome,early endosome,lipid particle,cytosol,plasma membrane,cell-cell adherens junction,cell cortex,cell surface,membrane,basolateral plasma membrane,extrinsic component of plasma membrane,midbody,late endosome membrane,vesicle,myelin sheath adaxonal region,sarcolemma,melanosome,Schmidt-Lanterman incisure,macropi…	protease binding,RNA binding,calcium ion binding,protein binding,calcium-dependent phospholipid binding,phosphatidylinositol-4,5-bisphosphate binding,cytoskeletal protein binding,Rab GTPase binding,phospholipase A2 inhibitor activity,identical protein binding,S100 protein binding,calcium-dependent protein binding,cadherin binding involved in cell-cell adhesion,receptor activator activity	angiogenesis,membrane raft assembly,positive regulation of receptor recycling,positive regulation of protein phosphorylation,membrane budding,muscle contraction,body fluid secretion,collagen fibril organization,positive regulation of vesicle fusion,negative regulation of low-density lipoprotein particle receptor catabolic process,osteoclast development,fibrinolysis,negative regulation of catalyti…
W_V / SC_C	O88737	O88737	0.164514400718412	0.164514400718412	1.09959489039626E-12	2.20654269495323E-11	1216	O88737	Bsn	Protein bassoon	BSN_MOUSE	82	12.0788766254155	1.12078876625416	W_V	SC_C	cytoskeleton,cell surface,postsynaptic density,extrinsic component of membrane,cell junction,axon,dendrite,neuron projection terminus,synapse,presynaptic active zone,excitatory synapse,presynapse,presynaptic active zone cytoplasmic component,integral component of membrane	protein binding,metal ion binding,structural constituent of presynaptic active zone	synapse assembly,protein localization to synapse,maintenance of presynaptic active zone structure,presynapse to nucleus signaling pathway
SC_V / W_C	O88544	O88544	-0.15433090238978	0.15433090238978	1.11545078224605E-12	2.23157759526922E-11	312	O88544	Cops4	COP9 signalosome complex subunit 4	CSN4_MOUSE	15	-10.1450991873433	0.898549008126567	SC_V	W_C	nucleus,cytosol,synaptic vesicle,COP9 signalosome,nuclear speck,cell junction,extracellular exosome	protein binding,NEDD8-specific protease activity	protein deneddylation
W_C / SC_C	Q7TPR4	Q7TPR4	-0.00971464675912315	0.00971464675912315	1.12437170496782E-12	2.24262900187237E-11	832	Q7TPR4	Actn1	Alpha-actinin-1	ACTN1_MOUSE	44	-0.671105958934737	0.993288940410653	W_C	SC_C	stress fiber,ruffle,extracellular space,intracellular,cytoplasm,plasma membrane,brush border,cell-cell junction,fascia adherens,focal adhesion,sarcomere,Z disc,secretory granule,cortical cytoskeleton,dense core granule membrane,cell projection,extracellular exosome,actin filament	double-stranded RNA binding,integrin binding,calcium ion binding,protein binding,vinculin binding,ligand-dependent nuclear receptor transcription coactivator activity,protein homodimerization activity,ion channel binding,actin filament binding	actin filament organization,platelet formation,cortical cytoskeleton organization,platelet morphogenesis,focal adhesion assembly,actin filament bundle assembly,negative regulation of cellular component movement,actin filament network formation,actin crosslink formation,regulation of nucleic acid-templated transcription
SC_V / W_C	Q8VD04	Q8VD04	0.203422962616937	0.203422962616937	1.15365026729761E-12	2.29409610382495E-11	420	Q8VD04	Gripap1	GRIP1-associated protein 1	GRAP1_MOUSE	23	15.1427011860915	1.15142701186091	SC_V	W_C	nucleoplasm,early endosome,cytosol,intracellular membrane-bounded organelle,blood microparticle	protein binding
SC_V / W_C	Q9DCW4	Q9DCW4	0.101537772953222	0.101537772953222	1.1603946636424E-12	2.3005782490592E-11	192	Q9DCW4	Etfb	Electron transfer flavoprotein subunit beta	ETFB_MOUSE	11	7.29164781349061	1.07291647813491	SC_V	W_C	mitochondrion,mitochondrial matrix,cytosol,mitochondrial electron transfer flavoprotein complex,extracellular exosome	electron carrier activity	fatty acid beta-oxidation using acyl-CoA dehydrogenase
W_V / SC_C	Q68FD5	Q68FD5	-0.112892938384991	0.112892938384991	1.19371039908942E-12	2.35954372897855E-11	2118	Q68FD5	Cltc	Clathrin heavy chain 1	CLH1_MOUSE	102	-7.52681005807599	0.92473189941924	W_V	SC_C	mitochondrion,lysosome,endosome,spindle,cytosol,focal adhesion,membrane,membrane coat,clathrin coat,clathrin coat of trans-Golgi network vesicle,clathrin coat of coated pit,clathrin-coated vesicle,extracellular matrix,Myb complex,melanosome,myelin sheath,protein complex,extracellular exosome,clathrin complex,extracellular vesicle,mitotic spindle microtubule	RNA binding,double-stranded RNA binding,structural molecule activity,protein binding,protein kinase binding,clathrin light chain binding,disordered domain specific binding	mitotic cell cycle,osteoblast differentiation,intracellular protein transport,receptor-mediated endocytosis,autophagy,receptor internalization,transferrin transport,retrograde transport, endosome to Golgi,clathrin coat assembly,cell division,regulation of mitotic spindle organization,mitotic spindle assembly,negative regulation of hyaluronan biosynthetic process,negative regulation of protein loc…
SC_V / W_C	Q5RJI5	Q5RJI5	-0.101338217379386	0.101338217379386	1.20856180859033E-12	2.38176867472041E-11	216	Q5RJI5	Brsk1	Serine/threonine-protein kinase BRSK1	BRSK1_MOUSE	11	-6.78320714313252	0.932167928568675	SC_V	W_C	nucleus,nucleoplasm,cytoplasm,centrosome,synaptic vesicle,cell junction	magnesium ion binding,protein serine/threonine kinase activity,protein binding,ATP binding,protein kinase binding,gamma-tubulin binding,tau-protein kinase activity	G2/M transition of mitotic cell cycle,protein phosphorylation,cellular response to DNA damage stimulus,neurotransmitter secretion,axonogenesis,response to UV,peptidyl-serine phosphorylation,establishment of cell polarity,neuron differentiation,G2 DNA damage checkpoint,intracellular signal transduction,neuron projection morphogenesis,centrosome duplication
W_V / SC_V	Q9JIA1	Q9JIA1	0.220873808266903	0.220873808266903	1.24465375790103E-12	2.44559646120911E-11	251	Q9JIA1	Lgi1	Leucine-rich glioma-inactivated protein 1	LGI1_MOUSE	15	16.5439253352584	1.16543925335258	W_V	SC_V	extracellular space,cell junction,synapse	receptor binding,protein binding	axon guidance,positive regulation of cell growth,neuron projection development,positive regulation of synaptic transmission,protein homooligomerization
W_V / SC_V	Q9CSN1	Q9CSN1	-0.128771890043298	0.128771890043298	1.3262872404593E-12	2.59826360875736E-11	48	Q9CSN1	Snw1	SNW domain-containing protein 1	SNW1_MOUSE	3	-8.53903095428045	0.914609690457196	W_V	SC_V	nucleus,nucleoplasm,spliceosomal complex,nuclear matrix,nuclear body,nuclear speck,catalytic step 2 spliceosome,post-mRNA release spliceosomal complex,SMAD protein complex,cyclin/CDK positive transcription elongation factor complex,SMAD3-SMAD4 protein complex	transcription cofactor activity,transcription coactivator activity,transcription corepressor activity,RNA binding,Notch binding,protein binding,enzyme binding,nuclear hormone receptor binding,vitamin D receptor binding,retinoic acid receptor binding,SMAD binding,androgen receptor binding	negative regulation of transcription from RNA polymerase II promoter,generation of catalytic spliceosome for second transesterification step,mRNA splicing, via spliceosome,transcription, DNA-templated,regulation of transcription from RNA polymerase II promoter,Notch signaling pathway,positive regulation of transforming growth factor beta receptor signaling pathway,skeletal muscle cell differentia…
W_C / SC_C	O88844	O88844	-0.149062301420943	0.149062301420943	1.36910120321447E-12	2.67420300107157E-11	204	O88844	Idh1	Isocitrate dehydrogenase [NADP] cytoplasmic	IDHC_MOUSE	14	-9.8163567412112	0.901836432587888	W_C	SC_C	cytoplasm,mitochondrion,peroxisome,cytosol,extracellular exosome	magnesium ion binding,isocitrate dehydrogenase activity,isocitrate dehydrogenase (NADP+) activity,receptor binding,protein homodimerization activity,cadherin binding,NADP binding,NAD binding,(R)-2-hydroxyglutarate dehydrogenase activity	glyoxylate cycle,tricarboxylic acid cycle,isocitrate metabolic process,2-oxoglutarate metabolic process,glutathione metabolic process,response to oxidative stress,female gonad development,response to steroid hormone,regulation of phospholipid catabolic process,regulation of phospholipid biosynthetic process
W_V / SC_V	O88343	O88343	0.0493865630001048	0.0493865630001048	1.45573974429813E-12	2.82887869817404E-11	288	O88343	Slc4a4	Electrogenic sodium bicarbonate cotransporter 1	S4A4_MOUSE	14	3.48248205668806	1.03482482056688	W_V	SC_V	integral component of plasma membrane,basolateral plasma membrane,extracellular exosome	inorganic anion exchanger activity,protein binding,sodium:bicarbonate symporter activity	sodium ion transport,regulation of pH,inorganic anion transport,bicarbonate transport,sodium ion transmembrane transport,regulation of intracellular pH,anion transmembrane transport
W_V / W_C	P97429	P97429	-0.286932611838164	0.286932611838164	1.45685967491544E-12	2.82887869817404E-11	112	P97429	Anxa4	Annexin A4	ANXA4_MOUSE	5	-18.0357107807308	0.819642892192692	W_V	W_C	nucleus,cytoplasm,plasma membrane,cell surface,vesicle membrane,apical plasma membrane,nuclear membrane,perinuclear region of cytoplasm,extracellular exosome	calcium ion binding,calcium-dependent phospholipid binding,identical protein binding,calcium-dependent protein binding,NF-kappaB binding	kidney development,regulation of transcription from RNA polymerase II promoter,Notch signaling pathway,epithelial cell differentiation,negative regulation of NF-kappaB transcription factor activity,negative regulation of interleukin-8 secretion
W_C / SC_C	P24527	P24527	-0.379497949121561	0.379497949121561	1.49395386445622E-12	2.88394251846199E-11	224	P24527	Lta4h	Leukotriene A-4 hydrolase	LKHA4_MOUSE	17	-23.1294950266156	0.768705049733844	W_C	SC_C	nucleus,nucleoplasm,cytoplasm,cytosol,extracellular exosome	RNA binding,aminopeptidase activity,epoxide hydrolase activity,leukotriene-A4 hydrolase activity,protein binding,zinc ion binding,peptide binding,metalloaminopeptidase activity	proteolysis,leukotriene biosynthetic process,peptide catabolic process,cellular lipid metabolic process,cellular protein metabolic process
SC_V / W_C	P56391	P56391	-0.247091328345182	0.247091328345182	1.49054233593834E-12	2.88394251846199E-11	224	P56391	Cox6b1	Cytochrome c oxidase subunit 6B1	CX6B1_MOUSE	8	-15.7406511710703	0.842593488289297	SC_V	W_C	mitochondrion,mitochondrial inner membrane,mitochondrial intermembrane space	cytochrome-c oxidase activity	substantia nigra development,hydrogen ion transmembrane transport
W_C / SC_C	O08739	O08739	-0.316706513363498	0.316706513363498	1.50491171605926E-12	2.8966259910855E-11	108	O08739	Ampd3	AMP deaminase 3	AMPD3_MOUSE	8	-19.7099294259727	0.802900705740273	W_C	SC_C	cellular_component	AMP deaminase activity,metal ion binding	IMP biosynthetic process,IMP salvage,erythrocyte homeostasis,ADP metabolic process,AMP metabolic process,ATP metabolic process,GTP metabolic process,energy homeostasis
W_V / SC_C	P28738	P28738	0.168801603227488	0.168801603227488	1.51269290772682E-12	2.90313912116641E-11	480	P28738	Kif5c	Kinesin heavy chain isoform 5C	KIF5C_MOUSE	32	12.4124325636029	1.12412432563603	W_V	SC_C	cytoplasm,kinesin complex,microtubule,ciliary rootlet,neuron projection	microtubule motor activity,protein binding,ATP binding,microtubule binding,ATP-dependent microtubule motor activity, plus-end-directed	microtubule-based movement,motor neuron axon guidance,protein localization,cytoskeleton-dependent intracellular transport,mRNA transport
W_V / SC_V	P23819	P23819	0.280570800193313	0.280570800193313	1.62018034913881E-12	3.10041468551142E-11	500	P23819	Gria2	Glutamate receptor 2	GRIA2_MOUSE	25	21.4675373880204	1.2146753738802	W_V	SC_V	endoplasmic reticulum,endoplasmic reticulum membrane,integral component of plasma membrane,synaptic vesicle,membrane,cell junction,AMPA glutamate receptor complex,neuron projection,synapse,postsynaptic membrane,synaptic membrane,postsynaptic density membrane,integral component of postsynaptic density membrane	ionotropic glutamate receptor activity,AMPA glutamate receptor activity,extracellular-glutamate-gated ion channel activity,protein binding,kainate selective glutamate receptor activity	chemical synaptic transmission,ionotropic glutamate receptor signaling pathway,sodium ion transmembrane transport,excitatory postsynaptic potential,potassium ion transmembrane transport
SC_V / W_C	Q9D855	Q9D855	-0.14938462756955	0.14938462756955	1.65348946251955E-12	3.15501081836823E-11	80	Q9D855	Uqcrb	Cytochrome b-c1 complex subunit 7	QCR7_MOUSE	3	-9.83650327154332	0.901634967284567	SC_V	W_C	mitochondrion,mitochondrial inner membrane,mitochondrial respiratory chain complex III	ubiquinol-cytochrome-c reductase activity	mitochondrial electron transport, ubiquinol to cytochrome c,aerobic respiration,mitochondrial respiratory chain complex III assembly,hydrogen ion transmembrane transport
SC_V / W_C	Q8BU30	Q8BU30	-0.357014511194811	0.357014511194811	1.66574886336711E-12	3.16924322649847E-11	192	Q8BU30	Iars	Isoleucine--tRNA ligase, cytoplasmic	SYIC_MOUSE	11	-21.9221360811105	0.780778639188895	SC_V	W_C	cytoplasm,cytosol,membrane,aminoacyl-tRNA synthetase multienzyme complex,extracellular exosome	tRNA binding,aminoacyl-tRNA editing activity,isoleucine-tRNA ligase activity,ATP binding,GTPase binding	osteoblast differentiation,isoleucyl-tRNA aminoacylation,regulation of translational fidelity
SC_V / W_C	O35129	O35129	-0.101247144126377	0.101247144126377	1.72256411712323E-12	3.26792192564585E-11	376	O35129	Phb2	Prohibitin-2	PHB2_MOUSE	16	-6.77732244519821	0.932226775548018	SC_V	W_C	nucleus,cytoplasm,mitochondrion,mitochondrial outer membrane,mitochondrial inner membrane,cell surface,nuclear matrix,axon,protein complex,extracellular exosome,cell periphery	protein binding,protein C-terminus binding,amide binding,protein N-terminus binding	protein import into nucleus, translocation,transcription, DNA-templated,mitochondrion organization,sister chromatid cohesion,response to wounding,positive regulation of exit from mitosis,negative regulation of intracellular estrogen receptor signaling pathway,negative regulation of mammary gland epithelial cell proliferation,negative regulation of apoptotic process,negative regulation of sequence…
W_C / SC_C	Q68FL6	Q68FL6	0.33639350138594	0.33639350138594	1.79469103053618E-12	3.3950000526074E-11	111	Q68FL6	Mars	Methionine--tRNA ligase, cytoplasmic	SYMC_MOUSE	9	26.2596363834612	1.26259636383461	W_C	SC_C	nucleolus,cytoplasm,mitochondrion,cytosol,membrane,aminoacyl-tRNA synthetase multienzyme complex,extracellular exosome	tRNA binding,methionine-tRNA ligase activity,ATP binding	methionyl-tRNA aminoacylation,cellular response to starvation,rRNA transcription,cellular response to insulin stimulus,cellular response to platelet-derived growth factor stimulus,cellular response to epidermal growth factor stimulus,positive regulation of transcription of nuclear large rRNA transcript from RNA polymerase I promoter
W_V / W_C	Q9CZ13	Q9CZ13	-0.21313424904771	0.21313424904771	1.87592547435326E-12	3.53853142333721E-11	284	Q9CZ13	Uqcrc1	Cytochrome b-c1 complex subunit 1, mitochondrial	QCR1_MOUSE	12	-13.733893355627	0.86266106644373	W_V	W_C	mitochondrion,mitochondrial inner membrane,mitochondrial respiratory chain complex III,cytosol,myelin sheath	metalloendopeptidase activity,protein binding,zinc ion binding,ubiquitin protein ligase binding,protein complex binding	mitochondrial electron transport, ubiquinol to cytochrome c,aerobic respiration,response to activity,protein processing,response to alkaloid
SC_V / SC_C	P16045	P16045	0.466148636468798	0.466148636468798	1.89613733298671E-12	3.56646685822742E-11	48	P16045	Lgals1	Galectin-1	LEG1_MOUSE	3	38.1416763967418	1.38141676396742	SC_V	SC_C	extracellular region,proteinaceous extracellular matrix,extracellular space,intracellular,nucleus,cytosol,cell surface,extracellular matrix,extracellular exosome	glycoprotein binding,RNA binding,signal transducer activity,protein binding,galactose binding,carbohydrate binding,lactose binding,protein homodimerization activity,laminin binding	plasma cell differentiation,receptor-mediated endocytosis,apoptotic process,heterophilic cell-cell adhesion via plasma membrane cell adhesion molecules,signal transduction,negative regulation of cell-substrate adhesion,negative regulation of neuron projection development,T cell costimulation,positive regulation of erythrocyte aggregation,response to isolation stress,response to drug,positive regu…
W_C / SC_C	Q9Z2D6	Q9Z2D6	-0.379743645661969	0.379743645661969	1.90386688002799E-12	3.57083214259795E-11	152	Q9Z2D6	Mecp2	Methyl-CpG-binding protein 2	MECP2_MOUSE	10	-23.14258525597	0.7685741474403	W_C	SC_C	heterochromatin,extracellular space,nucleus,cytoplasm,mitochondrion,cytosol,postsynapse,gamma-tubulin complex,centrosome	transcriptional repressor activity, RNA polymerase II core promoter proximal region sequence-specific binding,DNA binding,chromatin binding,transcription factor activity, sequence-specific DNA binding,RNA binding,mRNA binding,protein binding,transcription factor binding,methyl-CpG binding,double-stranded methylated DNA binding,protein domain specific binding,siRNA binding,protein N-terminus bindi…	behavioral fear response,response to hypoxia,startle response,neurological system process involved in regulation of systemic arterial blood pressure,regulation of respiratory gaseous exchange by neurological system process,inositol metabolic process,mitochondrial electron transport, ubiquinol to cytochrome c,chromatin silencing,regulation of gene expression by genetic imprinting,transcription, DN…
SC_V / W_C	Q60668	Q60668	1.33950303585121	1.33950303585121	2.07640346685407E-12	3.88340387766872E-11	191	Q60668	Hnrnpd	Heterogeneous nuclear ribonucleoprotein D0	HNRPD_MOUSE	9	153.064130954466	2.53064130954466	SC_V	W_C	nucleoplasm,cytosol,intracellular ribonucleoprotein complex,extracellular exosome	AT DNA binding,chromatin binding,RNA binding,protein binding,transcription factor binding,mRNA 3'-UTR AU-rich region binding,telomeric DNA binding,histone deacetylase binding	liver development,transcription, DNA-templated,regulation of transcription, DNA-templated,cerebellum development,regulation of telomere maintenance,response to drug,regulation of circadian rhythm,regulation of mRNA stability,positive regulation of translation,mRNA stabilization,response to calcium ion,response to electrical stimulus,3'-UTR-mediated mRNA destabilization,cellular response to amino …
SC_V / W_C	Q5SSM3	Q5SSM3	-0.214352141913454	0.214352141913454	2.12026901245289E-12	3.95424181361976E-11	144	Q5SSM3	Arhgap44	Rho GTPase-activating protein 44	RHG44_MOUSE	9	-13.8066866621818	0.861933133378182	SC_V	W_C	cell junction,leading edge membrane,dendritic spine,recycling endosome	GTPase activator activity,phospholipid binding,Rac GTPase binding	signal transduction,regulation of actin cytoskeleton organization,negative regulation of Rac protein signal transduction,regulation of GTPase activity,positive regulation of GTPase activity,regulation of dendritic spine morphogenesis,modification of dendritic spine,neurotransmitter receptor transport, endosome to postsynaptic membrane
SC_V / W_C	Q7TQI3	Q7TQI3	-0.631317519904543	0.631317519904543	2.18563773158853E-12	4.06467050815422E-11	255	Q7TQI3	Otub1	Ubiquitin thioesterase OTUB1	OTUB1_MOUSE	10	-35.4413426360675	0.645586573639325	SC_V	W_C	nucleus,cytoplasm,extracellular exosome	thiol-dependent ubiquitin-specific protease activity,NEDD8-specific protease activity,ubiquitin protein ligase binding,ubiquitin binding,ubiquitinyl hydrolase activity	adaptive immune response,DNA repair,cellular response to DNA damage stimulus,protein deubiquitination,protein K48-linked deubiquitination,cellular response to interleukin-1,negative regulation of histone H2A K63-linked ubiquitination,negative regulation of double-strand break repair
SC_V / W_C	Q80U63	Q80U63	-0.326631616488358	0.326631616488358	2.2130850422352E-12	4.09265754869378E-11	140	Q80U63	Mfn2	Mitofusin-2	MFN2_MOUSE	8	-20.2603939158838	0.797396060841162	SC_V	W_C	mitochondrion,cytosol,microtubule cytoskeleton,integral component of membrane,intrinsic component of mitochondrial outer membrane	GTPase activity,protein binding,GTP binding,ubiquitin protein ligase binding	blastocyst formation,protein targeting to mitochondrion,apoptotic process,response to unfolded protein,mitochondrial membrane organization,mitochondrial fusion,protein localization to pre-autophagosomal structure,negative regulation of Ras protein signal transduction,camera-type eye morphogenesis,negative regulation of smooth muscle cell proliferation,mitochondrion localization,parkin-mediated mi…
SC_V / W_C	Q920N7	Q920N7	-0.182105501876708	0.182105501876708	2.20816974162566E-12	4.09265754869378E-11	96	Q920N7	Syt12	Synaptotagmin-12	SYT12_MOUSE	6	-11.858430090637	0.88141569909363	SC_V	W_C	plasma membrane,integral component of membrane,cell junction,synaptic vesicle membrane	calcium ion binding,calcium-dependent phospholipid binding,syntaxin binding,clathrin binding	vesicle fusion,regulation of calcium ion-dependent exocytosis,regulation of neurotransmitter secretion,calcium ion-regulated exocytosis of neurotransmitter,spontaneous exocytosis of neurotransmitter,long-term synaptic potentiation
SC_V / W_C	O55091	O55091	-0.282399662739696	0.282399662739696	2.2868088133643E-12	4.2071190151977E-11	80	O55091	Impact	Protein IMPACT	IMPCT_MOUSE	3	-17.7777739045358	0.822222260954642	SC_V	W_C	cytoplasm,polysome	actin binding,protein binding,ribosome binding	negative regulation of transcription from RNA polymerase II promoter,negative regulation of protein phosphorylation,regulation of translational initiation,negative regulation of protein complex assembly,negative regulation of protein autophosphorylation,cellular response to amino acid starvation,cellular response to glucose starvation,positive regulation of neuron differentiation,negative regulat…
SC_V / W_C	P37040	P37040	-0.592056419558486	0.592056419558486	2.28772451750375E-12	4.2071190151977E-11	152	P37040	Por	NADPH--cytochrome P450 reductase	NCPR_MOUSE	8	-33.6603373698984	0.663396626301016	SC_V	W_C	mitochondrion,endoplasmic reticulum membrane,membrane,integral component of membrane,intracellular membrane-bounded organelle	NADPH-hemoprotein reductase activity,cytochrome-b5 reductase activity, acting on NAD(P)H,nitric oxide dioxygenase activity,electron carrier activity,FMN binding,oxidoreductase activity,hydrolase activity,enzyme binding,iron-cytochrome-c reductase activity,flavin adenine dinucleotide binding,NADP binding	regulation of growth plate cartilage chondrocyte proliferation,response to nutrient,carnitine metabolic process,flavonoid metabolic process,internal peptidyl-lysine acetylation,fatty acid oxidation,positive regulation of chondrocyte differentiation,positive regulation of monooxygenase activity,response to drug,negative regulation of cysteine-type endopeptidase activity involved in apoptotic proce…
SC_V / W_C	O88741	O88741	-0.19185194023428	0.19185194023428	2.43484477809094E-12	4.46523478471012E-11	181	O88741	Gdap1	Ganglioside-induced differentiation-associated protein 1	GDAP1_MOUSE	9	-12.4518826726525	0.875481173273475	SC_V	W_C	nucleus,cytoplasm,mitochondrion,cytosol,membrane,integral component of mitochondrial outer membrane	glutathione transferase activity	mitochondrial fission,protein targeting to mitochondrion,glutathione metabolic process,mitochondrial fusion,response to retinoic acid,cellular response to vitamin D
W_V / SC_V	Q9CXW3	Q9CXW3	0.175879438136024	0.175879438136024	2.56089437132685E-12	4.68338632673127E-11	192	Q9CXW3	Cacybp	Calcyclin-binding protein	CYBP_MOUSE	10	12.9652808798146	1.12965280879815	W_V	SC_V	nuclear envelope lumen,nucleoplasm,cytoplasm,cytosol,SCF ubiquitin ligase complex,beta-catenin destruction complex,neuron projection,cell body,extracellular exosome	protein binding,protein domain specific binding,ubiquitin protein ligase binding,protein homodimerization activity	aging,positive regulation of DNA replication,cardiac muscle cell differentiation,response to growth hormone,negative regulation of cell death,cellular response to calcium ion,cellular response to leukemia inhibitory factor
SC_V / W_C	Q91WJ8	Q91WJ8	0.398593509440181	0.398593509440181	2.58665754015188E-12	4.71743455250903E-11	288	Q91WJ8	Fubp1	Far upstream element-binding protein 1	FUBP1_MOUSE	16	31.8222142810598	1.3182221428106	SC_V	W_C	nucleus	transcriptional activator activity, RNA polymerase II distal enhancer sequence-specific binding,DNA binding,RNA binding,protein binding	regulation of transcription from RNA polymerase II promoter,transcription from RNA polymerase II promoter,positive regulation of gene expression,cell growth,stem cell division,positive regulation of transcription from RNA polymerase II promoter,hematopoietic stem cell proliferation
W_C / SC_C	O70435	O70435	-0.25241289685923	0.25241289685923	2.71664994842428E-12	4.94086031942069E-11	120	O70435	Psma3	Proteasome subunit alpha type-3	PSA3_MOUSE	8	-16.0508802388725	0.839491197611275	W_C	SC_C	proteasome complex,nucleus,cytosol,proteasome core complex,proteasome core complex, alpha-subunit complex,synapse,extracellular exosome	threonine-type endopeptidase activity,protein binding	ubiquitin-dependent protein catabolic process,regulation of endopeptidase activity
SC_V / W_C	Q9D3D9	Q9D3D9	-0.224475357164857	0.224475357164857	2.77503362846848E-12	5.0331791250409E-11	80	Q9D3D9	Atp5d	ATP synthase subunit delta, mitochondrial	ATPD_MOUSE	2	-14.4093776582487	0.855906223417513	SC_V	W_C	mitochondrial proton-transporting ATP synthase complex, catalytic core F(1),mitochondrion,mitochondrial envelope,mitochondrial inner membrane,mitochondrial proton-transporting ATP synthase complex,proton-transporting ATP synthase complex	hydrogen ion transmembrane transporter activity,ATPase activity,proton-transporting ATP synthase activity, rotational mechanism	ATP synthesis coupled proton transport,proton transport,Requires Ontology
W_V / SC_V	P20152	P20152	-0.483375373036819	0.483375373036819	2.80034529011251E-12	5.06517249460898E-11	579	P20152	Vim	Vimentin	VIME_MOUSE	27	-28.4697877776704	0.715302122223296	W_V	SC_V	cytoplasm,peroxisome,cytosol,cytoskeleton,intermediate filament,plasma membrane,focal adhesion,extracellular matrix,cell leading edge,cell projection,neuron projection,type III intermediate filament,extracellular exosome	glycoprotein binding,double-stranded RNA binding,structural molecule activity,structural constituent of cytoskeleton,structural constituent of eye lens,protein binding,protein C-terminus binding,identical protein binding,scaffold protein binding,keratin filament binding	positive regulation of gene expression,negative regulation of neuron projection development,astrocyte development,intermediate filament-based process,intermediate filament organization,Bergmann glial cell differentiation,SMAD protein signal transduction,lens fiber cell development
W_C / SC_C	Q62048	Q62048	-0.312017522041519	0.312017522041519	2.89171120972219E-12	5.21614136791964E-11	84	Q62048	Pea15	Astrocytic phosphoprotein PEA-15	PEA15_MOUSE	4	-19.4485492269248	0.805514507730752	W_C	SC_C	nucleus,cytosol,microtubule associated complex	protein kinase C binding	DNA damage checkpoint,apoptotic process,carbohydrate transport,intracellular signal transduction,response to morphine,negative regulation of glucose import,negative regulation of extrinsic apoptotic signaling pathway via death domain receptors,positive regulation of extrinsic apoptotic signaling pathway via death domain receptors
SC_V / SC_C	P21107	P21107	0.271448794886488	0.271448794886488	3.28752397596353E-12	5.91127666389969E-11	207	P21107	Tpm3	Tropomyosin alpha-3 chain	TPM3_MOUSE	11	20.7019341999944	1.20701934199994	SC_V	SC_C	stress fiber,podosome,cytoplasm,cytosol,muscle thin filament tropomyosin,actin cytoskeleton,growth cone,cortical cytoskeleton,neuron projection,extracellular exosome,filamentous actin,cleavage furrow	protein binding,structural constituent of muscle,actin filament binding	muscle contraction,actin filament organization
SC_V / W_C	Q9ER58	Q9ER58	0.209754003577399	0.209754003577399	3.29498608348241E-12	5.91127666389969E-11	64	Q9ER58	Spock2	Testican-2	TICN2_MOUSE	4	15.6490971819698	1.1564909718197	SC_V	W_C	proteinaceous extracellular matrix	calcium ion binding,glycosaminoglycan binding,extracellular matrix binding	signal transduction,positive regulation of cell-substrate adhesion,peptide cross-linking via chondroitin 4-sulfate glycosaminoglycan,extracellular matrix organization
SC_V / W_C	P62814	P62814	0.326895567655696	0.326895567655696	3.57098118455281E-12	6.38905630905627E-11	985	P62814	Atp6v1b2	V-type proton ATPase subunit B, brain isoform	VATB2_MOUSE	33	25.4311405413792	1.25431140541379	SC_V	W_C	ruffle,cytoplasm,lysosomal membrane,cytosol,plasma membrane,microvillus,endomembrane system,integral component of membrane,proton-transporting V-type ATPase, V1 domain,melanosome,myelin sheath,intracellular membrane-bounded organelle,extracellular exosome	ATP binding,hydrolase activity, acting on acid anhydrides, catalyzing transmembrane movement of substances	ATP hydrolysis coupled proton transport,ATP metabolic process
W_C / SC_C	Q8CGY8	Q8CGY8	0.156168114600958	0.156168114600958	3.78447997996322E-12	6.7527396831668E-11	360	Q8CGY8	Ogt	UDP-N-acetylglucosamine--peptide N-acetylglucosaminyltransferase 110 kDa subunit	OGT1_MOUSE	24	11.4323493322209	1.11432349332221	W_C	SC_C	histone acetyltransferase complex,intracellular,nucleus,nucleoplasm,cytoplasm,cytosol,plasma membrane	catalytic activity,protein binding,phosphatidylinositol-3,4,5-trisphosphate binding,N-acetyltransferase activity,protein N-acetylglucosaminyltransferase activity,protein O-GlcNAc transferase activity,histone acetyltransferase activity (H4-K5 specific),histone acetyltransferase activity (H4-K8 specific),histone acetyltransferase activity (H4-K16 specific)	regulation of glycolytic process,protein O-linked glycosylation,apoptotic process,negative regulation of protein ubiquitination,response to insulin,circadian regulation of gene expression,regulation of Rac protein signal transduction,histone H4-K5 acetylation,histone H4-K8 acetylation,histone H4-K16 acetylation,positive regulation of proteolysis,positive regulation of transcription from RNA polym…
SC_V / W_C	Q07076	Q07076	-0.0556488268610245	0.0556488268610245	3.99406211149418E-12	7.10749273856728E-11	169	Q07076	Anxa7	Annexin A7	ANXA7_MOUSE	10	-3.78383695804084	0.962161630419592	SC_V	W_C	nucleus,nuclear envelope,endoplasmic reticulum membrane,cytosol,plasma membrane,membrane,vesicle,extracellular exosome,chromaffin granule membrane	RNA binding,integrin binding,calcium ion binding,protein binding,calcium-dependent phospholipid binding,calcium-dependent protein binding	cellular calcium ion homeostasis,autophagy,hemostasis,cell proliferation,regulation of cell shape,response to salt stress,cellular water homeostasis,negative regulation of gene expression,response to organic cyclic compound,epithelial cell differentiation,social behavior,response to calcium ion,membrane fusion
SC_V / W_C	Q8C8R3	Q8C8R3	-0.0421182168459264	0.0421182168459264	4.0706562243621E-12	7.22432053581682E-11	1945	Q8C8R3	Ank2	Ankyrin-2	ANK2_MOUSE	96	-2.87720917591816	0.971227908240818	SC_V	W_C	intracellular,cytoplasm,cytoskeleton,plasma membrane,integral component of plasma membrane,postsynaptic density,intercalated disc,apical plasma membrane,Z disc,T-tubule,M band,A band,sarcolemma,costamere,postsynaptic membrane,perinuclear region of cytoplasm	protein binding,potassium channel regulator activity,spectrin binding,protein binding, bridging,ion channel binding,ATPase binding	regulation of heart rate,cellular calcium ion homeostasis,protein localization,positive regulation of gene expression,regulation of cardiac muscle contraction by regulation of the release of sequestered calcium ion,regulation of cardiac muscle contraction by calcium ion signaling,regulation of protein stability,T-tubule organization,protein localization to cell surface,cellular protein localizati…
W_V / W_C	Q9D394	Q9D394	-0.157065831774693	0.157065831774693	4.44733136163801E-12	7.87165727869548E-11	272	Q9D394	Rufy3	Protein RUFY3	RUFY3_MOUSE	15	-10.3152765405642	0.896847234594358	W_V	W_C	cytoplasm,cytosol,endomembrane system,membrane,lamellipodium,cell junction,filopodium,axon,dendrite,growth cone,neuronal cell body,perikaryon,invadopodium	protein binding	actin filament organization,positive regulation of cell migration,positive regulation of axon extension,regulation of axonogenesis,negative regulation of axonogenesis,positive regulation of axonogenesis,positive regulation of intracellular protein transport,regulation of establishment of cell polarity
W_V / W_C	Q9EQZ6	Q9EQZ6	-0.201078732353067	0.201078732353067	4.61530278278351E-12	8.14712004597238E-11	156	Q9EQZ6	Rapgef4	Rap guanine nucleotide exchange factor 4	RPGF4_MOUSE	8	-13.0100121727234	0.869899878272766	W_V	W_C	cytosol,membrane	guanyl-nucleotide exchange factor activity,Ras guanyl-nucleotide exchange factor activity,protein binding,Ras GTPase binding,cAMP binding	small GTPase mediated signal transduction,calcium ion regulated exocytosis,regulation of exocytosis,cAMP-mediated signaling,insulin secretion,positive regulation of GTPase activity
SC_V / W_C	Q9D2R6	Q9D2R6	-0.155822059686595	0.155822059686595	4.70770573288137E-12	8.28807286626208E-11	48	Q9D2R6	Coa3	Cytochrome c oxidase assembly factor 3 homolog, mitochondrial	COA3_MOUSE	3	-10.2379244669326	0.897620755330674	SC_V	W_C	mitochondrion,integral component of mitochondrial inner membrane	molecular_function	mitochondrial respiratory chain complex IV assembly,positive regulation of mitochondrial translation
SC_V / W_C	Q9JLM8	Q9JLM8	-0.226770938954106	0.226770938954106	4.86059625724363E-12	8.53448310912831E-11	613	Q9JLM8	Dclk1	Serine/threonine-protein kinase DCLK1	DCLK1_MOUSE	25	-14.5454591127057	0.854545408872943	SC_V	W_C	intracellular,postsynaptic density	protein kinase activity,protein serine/threonine kinase activity,ATP binding	neuron migration,axonogenesis,brain development,response to virus,peptidyl-serine phosphorylation,peptidyl-threonine phosphorylation,central nervous system projection neuron axonogenesis,forebrain development,intracellular signal transduction,axon extension,dendrite morphogenesis,negative regulation of protein localization to nucleus
W_C / SC_C	Q8BMJ2	Q8BMJ2	0.12769180418642	0.12769180418642	4.95745096567539E-12	8.6814565717212E-11	233	Q8BMJ2	Lars	Leucine--tRNA ligase, cytoplasmic	SYLC_MOUSE	20	9.25443193247415	1.09254431932474	W_C	SC_C	cytoplasm,lysosome,endoplasmic reticulum,endomembrane system,nuclear body,aminoacyl-tRNA synthetase multienzyme complex,cytosol	aminoacyl-tRNA editing activity,leucine-tRNA ligase activity,valine-tRNA ligase activity,GTPase activator activity,ATP binding	leucyl-tRNA aminoacylation,valyl-tRNA aminoacylation,regulation of translational fidelity,protein targeting to lysosome,regulation of cell size,negative regulation of autophagy,cellular response to amino acid starvation,positive regulation of GTPase activity,cellular response to amino acid stimulus,cellular response to leucine,positive regulation of TORC1 signaling,cellular response to leucine st…
SC_V / W_C	Q9CZX8	Q9CZX8	0.104937627112776	0.104937627112776	5.15765295086357E-12	9.00815470412732E-11	204	Q9CZX8	Rps19	40S ribosomal protein S19	RS19_MOUSE	8	7.54478939779735	1.07544789397797	SC_V	W_C	nucleolus,cytoplasm,cytosol,ribosome,focal adhesion,membrane,cytosolic small ribosomal subunit,extracellular matrix,extracellular exosome	RNA binding,structural constituent of ribosome,fibroblast growth factor binding,protein kinase binding,protein homodimerization activity	ribosomal small subunit assembly,maturation of SSU-rRNA from tricistronic rRNA transcript (SSU-rRNA, 5.8S rRNA, LSU-rRNA),monocyte chemotaxis,rRNA processing,translation,nucleolus organization,Notch signaling pathway,erythrocyte differentiation,maturation of SSU-rRNA,killing of cells of other organism,ribosomal small subunit biogenesis,defense response to Gram-negative bacterium,protein tetrameri…
W_C / SC_C	Q93092	Q93092	-0.190520761024075	0.190520761024075	5.40559642065205E-12	9.41629223460285E-11	232	Q93092	Taldo1	Transaldolase	TALDO_MOUSE	14	-12.3710644720931	0.876289355279069	W_C	SC_C	nucleus,cytosol,extracellular exosome	sedoheptulose-7-phosphate:D-glyceraldehyde-3-phosphate glyceronetransferase activity,monosaccharide binding	carbohydrate metabolic process,fructose 6-phosphate metabolic process,pentose-phosphate shunt, non-oxidative branch
SC_V / W_C	P61089	P61089	-0.666676025623476	0.666676025623476	5.58114442251516E-12	9.69650407301186E-11	248	P61089	Ube2n	Ubiquitin-conjugating enzyme E2 N	UBE2N_MOUSE	10	-37.0043561677979	0.629956438322021	SC_V	W_C	ubiquitin ligase complex,fibrillar center,nucleus,cytoplasm,UBC13-MMS2 complex,UBC13-UEV1A complex,protein complex,extracellular exosome	RNA binding,ubiquitin-protein transferase activity,protein binding,ATP binding,ubiquitin protein ligase binding,ubiquitin binding,ubiquitin protein ligase activity,ubiquitin conjugating enzyme activity	double-strand break repair via homologous recombination,DNA double-strand break processing,postreplication repair,ubiquitin-dependent protein catabolic process,protein ubiquitination,histone ubiquitination,positive regulation of histone modification,regulation of histone ubiquitination,positive regulation of I-kappaB kinase/NF-kappaB signaling,positive regulation of DNA repair,T cell receptor sig…
W_C / SC_C	Q68FF6	Q68FF6	0.186834438740715	0.186834438740715	5.70447298077069E-12	9.88475869266354E-11	248	Q68FF6	Git1	ARF GTPase-activating protein GIT1	GIT1_MOUSE	17	13.8263396384246	1.13826339638425	W_C	SC_C	cytosol,focal adhesion,membrane	GTPase activator activity,protein binding,protein complex binding,metal ion binding	immunological synapse formation,regulation of cytokinesis,positive regulation of GTPase activity,ephrin receptor signaling pathway,dendritic spine development
W_C / SC_C	P23116	P23116	0.311990029335269	0.311990029335269	6.58516407827394E-12	1.1380956346797E-10	117	P23116	Eif3a	Eukaryotic translation initiation factor 3 subunit A	EIF3A_MOUSE	10	24.1418911878867	1.24141891187887	W_C	SC_C	nucleus,nucleolus,microtubule organizing center,cytosol,eukaryotic translation initiation factor 3 complex,microtubule,membrane,multi-eIF complex,eukaryotic translation initiation factor 3 complex, eIF3e,eukaryotic translation initiation factor 3 complex, eIF3m	RNA binding,mRNA binding,protein binding,receptor tyrosine kinase binding,translation initiation factor activity	formation of cytoplasmic translation initiation complex,translation reinitiation,negative regulation of ERK1 and ERK2 cascade,IRES-dependent viral translational initiation,viral translational termination-reinitiation
W_V / W_C	Q9EQU5	Q9EQU5	0.168089866814382	0.168089866814382	7.13501644396661E-12	1.2299054455109E-10	160	Q9EQU5	Set	Protein SET	SET_MOUSE	6	12.3569889064077	1.12356988906408	W_V	W_C	nucleus,nucleoplasm,cytoplasm,endoplasmic reticulum,lipid particle,cytosol,protein complex,perinuclear region of cytoplasm	DNA binding	nucleosome assembly,negative regulation of neuron apoptotic process,negative regulation of transcription, DNA-templated
W_C / SC_C	Q8C1B1	Q8C1B1	0.316399513649109	0.316399513649109	7.25600858441141E-12	1.24750439255948E-10	72	Q8C1B1	Camsap2	Calmodulin-regulated spectrin-associated protein 2	CAMP2_MOUSE	6	24.5219015882165	1.24521901588217	W_C	SC_C	cytosol,microtubule minus-end,microtubule end,centrosome	protein binding,calmodulin binding,spectrin binding,microtubule minus-end binding	microtubule cytoskeleton organization,neuron projection development,regulation of organelle organization
SC_V / W_C	Q05920	Q05920	-0.0230449375612259	0.0230449375612259	7.2849843265276E-12	1.24923289672039E-10	870	Q05920	Pc	Pyruvate carboxylase, mitochondrial	PYC_MOUSE	40	-1.58466331911123	0.984153366808888	SC_V	W_C	cytoplasm,mitochondrion,mitochondrial inner membrane,mitochondrial matrix	biotin carboxylase activity,pyruvate carboxylase activity,ATP binding,biotin binding,metal ion binding	pyruvate metabolic process,gluconeogenesis,lipid metabolic process,negative regulation of gene expression,viral RNA genome packaging,positive regulation by host of viral release from host cell,positive regulation by host of viral process
SC_V / W_C	Q9DB29	Q9DB29	0.464693208861651	0.464693208861651	7.32510343556729E-12	1.25285836480869E-10	64	Q9DB29	Iah1	Isoamyl acetate-hydrolyzing esterase 1 homolog	IAH1_MOUSE	3	38.0023858168832	1.38002385816883	SC_V	W_C	extracellular exosome	molecular_function,hydrolase activity	biological_process,lipid catabolic process
SC_V / W_C	Q8BG95	Q8BG95	0.351413636098704	0.351413636098704	7.490927762893E-12	1.27790969226407E-10	64	Q8BG95	Ppp1r12b	Protein phosphatase 1 regulatory subunit 12B	MYPT2_MOUSE	4	27.5810127654977	1.27581012765498	SC_V	W_C	Z disc,A band	molecular_function,protein kinase binding	biological_process
W_V / SC_C	P62717	P62717	-0.159396802512276	0.159396802512276	7.95964337219717E-12	1.35437024595994E-10	120	P62717	Rpl18a	60S ribosomal protein L18a	RL18A_MOUSE	8	-10.4600636697567	0.895399363302433	W_V	SC_C	membrane,cytosolic large ribosomal subunit	RNA binding,structural constituent of ribosome	translation
SC_V / W_C	O70311	O70311	0.179704244883458	0.179704244883458	8.0200166698569E-12	1.36113496283792E-10	96	O70311	Nmt2	Glycylpeptide N-tetradecanoyltransferase 2	NMT2_MOUSE	6	13.265166583513	1.13265166583513	SC_V	W_C	cytoplasm,Golgi apparatus,cytosol,plasma membrane,extrinsic component of membrane	glycylpeptide N-tetradecanoyltransferase activity	N-terminal protein myristoylation,N-terminal peptidyl-glycine N-myristoylation
SC_V / W_C	Q9CR61	Q9CR61	-0.286615099320435	0.286615099320435	8.48107410382741E-12	1.43569362137099E-10	64	Q9CR61	Ndufb7	NADH dehydrogenase [ubiquinone] 1 beta subcomplex subunit 7	NDUB7_MOUSE	3	-18.0176698565571	0.819823301434429	SC_V	W_C	mitochondrion,mitochondrial inner membrane,mitochondrial respiratory chain complex I,mitochondrial intermembrane space	molecular_function,NADH dehydrogenase (ubiquinone) activity	biological_process,oxidation-reduction process
SC_V / W_C	O08599	O08599	-0.473219747000465	0.473219747000465	8.89541524398886E-12	1.5019829012996E-10	1343	O08599	Stxbp1	Syntaxin-binding protein 1	STXB1_MOUSE	41	-27.9644856282127	0.720355143717873	SC_V	W_C	nucleoplasm,mitochondrion,cytosol,cytoskeleton,plasma membrane,platelet alpha granule,terminal bouton,myelin sheath,protein complex,perinuclear region of cytoplasm,presynaptic active zone membrane,extracellular exosome,postsynapse	RNA binding,protein binding,syntaxin-1 binding,protein kinase binding,protein domain specific binding,syntaxin binding,identical protein binding,phospholipase binding,protein N-terminus binding	platelet degranulation,developmental process involved in reproduction,exocytosis,vesicle docking involved in exocytosis,neurotransmitter secretion,neuromuscular synaptic transmission,axon target recognition,regulation of synaptic vesicle priming,protein transport,synaptic vesicle maturation,negative regulation of protein complex assembly,regulation of vesicle fusion,synaptic vesicle fusion to pre…
SC_V / W_C	P80313	P80313	-0.135012855144686	0.135012855144686	9.29103740125476E-12	1.56478135007867E-10	386	P80313	Cct7	T-complex protein 1 subunit eta	TCPH_MOUSE	19	-8.93382809020646	0.910661719097935	SC_V	W_C	zona pellucida receptor complex,mitochondrion,chaperonin-containing T-complex,microtubule,cell body,extracellular exosome	protein binding,ATP binding,identical protein binding,protein binding involved in protein folding,unfolded protein binding	'de novo' protein folding,binding of sperm to zona pellucida,positive regulation of telomere maintenance via telomerase,protein stabilization,chaperone-mediated protein folding,toxin transport,positive regulation of establishment of protein localization to telomere,positive regulation of protein localization to Cajal body,positive regulation of telomerase RNA localization to Cajal body
SC_V / W_C	P46460	P46460	-0.377297490953945	0.377297490953945	1.03656253120862E-11	1.74131954988277E-10	1598	P46460	Nsf	Vesicle-fusing ATPase	NSF_MOUSE	54	-23.0121594921678	0.769878405078322	SC_V	W_C	lysosomal membrane,cytosol,plasma membrane,myelin sheath,extracellular exosome	SNARE binding,protein binding,ATP binding,ATPase activity,syntaxin-1 binding,protein kinase binding,syntaxin binding,PDZ domain binding,protein complex binding,ionotropic glutamate receptor binding,ATPase activity, coupled,metal ion binding	positive regulation of receptor recycling,potassium ion transport,intracellular protein transport,SNARE complex disassembly,positive regulation of protein catabolic process
SC_V / W_C	Q5EBJ4	Q5EBJ4	0.524313388583672	0.524313388583672	1.04051579931042E-11	1.74352418960593E-10	54	Q5EBJ4	Ermn	Ermin	ERMIN_MOUSE	3	43.8248921694526	1.43824892169453	SC_V	W_C	cytoplasm,cytoskeleton,cell cortex,filopodium,internode region of axon,paranode region of axon,neuronal cell body,myelin sheath,extracellular exosome	actin filament binding	morphogenesis of a branching structure,actin filament organization,regulation of cell shape,regulation of cell projection organization
SC_V / W_C	Q9JLV5	Q9JLV5	-0.128022053789419	0.128022053789419	1.07629619634795E-11	1.79891328817447E-10	233	Q9JLV5	Cul3	Cullin-3	CUL3_MOUSE	13	-8.49148204486788	0.915085179551321	SC_V	W_C	Golgi membrane,nucleus,cytoplasm,Golgi apparatus,polar microtubule,membrane,cullin-RING ubiquitin ligase complex,Cul3-RING ubiquitin ligase complex,extracellular exosome	Notch binding,protein binding,cyclin binding,POZ domain binding,ubiquitin protein ligase binding,protein homodimerization activity,protein heterodimerization activity,ubiquitin-protein transferase activity,ubiquitin protein ligase activity	negative regulation of transcription from RNA polymerase II promoter,protein polyubiquitination,mitotic cell cycle,cell morphogenesis,in utero embryonic development,trophectodermal cellular morphogenesis,regulation of transcription from RNA polymerase II promoter,ubiquitin-dependent protein catabolic process,protein monoubiquitination,ER to Golgi vesicle-mediated transport,mitotic metaphase plate…
W_V / SC_V	Q6PIC6	Q6PIC6	0.100270578453464	0.100270578453464	1.16822724338535E-11	1.94272953673302E-10	1066	Q6PIC6	Atp1a3	Sodium/potassium-transporting ATPase subunit alpha-3	AT1A3_MOUSE	35	7.19744932421427	1.07197449324214	W_V	SC_V	nucleus,cytoplasm,endoplasmic reticulum,Golgi apparatus,plasma membrane,sodium:potassium-exchanging ATPase complex,axon,sarcolemma,neuronal cell body,myelin sheath,dendritic spine neck,dendritic spine head,synapse,extracellular vesicle	beta-amyloid binding,sodium:potassium-exchanging ATPase activity,ATP binding,D1 dopamine receptor binding,heparan sulfate proteoglycan binding,metal ion binding,chaperone binding,sodium:potassium-exchanging ATPase activity involved in regulation of cardiac muscle cell membrane potential	cellular sodium ion homeostasis,memory,adult locomotory behavior,visual learning,potassium ion import,establishment or maintenance of transmembrane electrochemical gradient,cerebral cortex development,cellular potassium ion homeostasis,ionotropic glutamate receptor signaling pathway,sodium ion export from cell,response to drug,cardiac muscle contraction,cellular response to retinoic acid,regulati…
SC_V / W_C	Q64511	Q64511	-0.488166558549828	0.488166558549828	1.16558575671603E-11	1.94272953673302E-10	53	Q64511	Top2b	DNA topoisomerase 2-beta	TOP2B_MOUSE	4	-28.7069453608016	0.712930546391984	SC_V	W_C	nucleus,nucleoplasm,nucleolus,cytosol,chromosome,heterochromatin	DNA binding,chromatin binding,DNA topoisomerase type II (ATP-hydrolyzing) activity,protein kinase C binding,protein binding,ATP binding,protein C-terminus binding,enzyme binding,histone deacetylase binding,metal ion binding,protein heterodimerization activity	resolution of meiotic recombination intermediates,sister chromatid segregation,neuron migration,DNA topological change,axonogenesis,forebrain development,mitotic DNA integrity checkpoint
W_V / SC_V	P62918	P62918	-0.111755826051008	0.111755826051008	1.27471635817672E-11	2.11449180821174E-10	144	P62918	Rpl8	60S ribosomal protein L8	RL8_MOUSE	7	-7.45389523367337	0.925461047663266	W_V	SC_V	focal adhesion,membrane,cytosolic large ribosomal subunit	RNA binding,structural constituent of ribosome,protein binding,5.8S rRNA binding	cytoplasmic translation,cellular response to nerve growth factor stimulus
W_V / SC_V	P62852	P62852	-0.171857904395796	0.171857904395796	1.30209371430932E-11	2.15449190523061E-10	96	P62852	Rps25	40S ribosomal protein S25	RS25_MOUSE	5	-11.2301234772996	0.887698765227004	W_V	SC_V	nucleus,nucleolus,ribosome,small ribosomal subunit,cytosolic small ribosomal subunit,extracellular matrix,extracellular exosome	RNA binding
SC_V / W_C	O08585	O08585	0.347408393624248	0.347408393624248	1.32665913606228E-11	2.18965090407079E-10	256	O08585	Clta	Clathrin light chain A	CLCA_MOUSE	10	27.2273106886473	1.27227310688647	SC_V	W_C	spindle,membrane,clathrin coat,clathrin vesicle coat,clathrin coat of trans-Golgi network vesicle,clathrin coat of coated pit,cytoplasmic vesicle,clathrin complex,postsynaptic endocytic zone cytoplasmic component	structural molecule activity,clathrin heavy chain binding	intracellular protein transport,cell cycle,clathrin coat assembly,cell division,clathrin-dependent endocytosis
SC_V / W_C	P21278	P21278	-0.14963502825459	0.14963502825459	1.33573604126358E-11	2.1991344998559E-10	248	P21278	Gna11	Guanine nucleotide-binding protein subunit alpha-11	GNA11_MOUSE	13	-9.85215109837897	0.90147848901621	SC_V	W_C	lysosomal membrane,heterotrimeric G-protein complex,extracellular exosome	GTPase activity,signal transducer activity,GTP binding,G-protein beta/gamma-subunit complex binding,type 2A serotonin receptor binding,metal ion binding,alkylglycerophosphoethanolamine phosphodiesterase activity	skeletal system development,action potential,G-protein coupled receptor signaling pathway,adenylate cyclase-modulating G-protein coupled receptor signaling pathway,heart development,regulation of melanocyte differentiation,developmental pigmentation,phospholipase C-activating dopamine receptor signaling pathway,protein heterotrimerization,cellular response to pH,glutamate receptor signaling pathw…
W_V / SC_V	Q91VD9	Q91VD9	0.0370057617575356	0.0370057617575356	1.34591703404712E-11	2.2048993197963E-10	588	Q91VD9	Ndufs1	NADH-ubiquinone oxidoreductase 75 kDa subunit, mitochondrial	NDUS1_MOUSE	26	2.59822428414274	1.02598224284143	W_V	SC_V	mitochondrion,mitochondrial respiratory chain complex I,mitochondrial intermembrane space,myelin sheath,plasma membrane respiratory chain complex I	NADH dehydrogenase (ubiquinone) activity,electron carrier activity,metal ion binding,iron-sulfur cluster binding,2 iron, 2 sulfur cluster binding,4 iron, 4 sulfur cluster binding	apoptotic mitochondrial changes,ATP synthesis coupled electron transport,cellular respiration,ATP metabolic process,regulation of mitochondrial membrane potential,reactive oxygen species metabolic process
SC_V / SC_C	Q5U458	Q5U458	-0.164871457285186	0.164871457285186	1.34289286794161E-11	2.2048993197963E-10	156	Q5U458	Dnajc11	DnaJ homolog subfamily C member 11	DJC11_MOUSE	10	-10.7992007082148	0.892007992917852	SC_V	SC_C	mitochondrion,mitochondrial inner membrane,extracellular exosome		biological_process
W_C / SC_C	Q6NS52	Q6NS52	0.219126748174442	0.219126748174442	1.37946512055364E-11	2.25426453611266E-10	140	Q6NS52	Dgkb	Diacylglycerol kinase beta	DGKB_MOUSE	9	16.4028795822512	1.16402879582251	W_C	SC_C	cytosol,plasma membrane	NAD+ kinase activity,diacylglycerol kinase activity,calcium ion binding,ATP binding	protein kinase C-activating G-protein coupled receptor signaling pathway,intracellular signal transduction,glycerolipid metabolic process,lipid phosphorylation
SC_V / W_C	Q8K394	Q8K394	-0.210954054688617	0.210954054688617	1.39297924860232E-11	2.27072814796852E-10	112	Q8K394	Plcl2	Inactive phospholipase C-like protein 2	PLCL2_MOUSE	7	-13.6034298440472	0.863965701559528	SC_V	W_C	cytoplasm	phosphatidylinositol phospholipase C activity,signal transducer activity,GABA receptor binding	B cell proliferation involved in immune response,B-1a B cell differentiation,lipid metabolic process,gamma-aminobutyric acid signaling pathway,regulation of synaptic transmission, GABAergic,regulation of peptidyl-serine phosphorylation,intracellular signal transduction,negative regulation of B cell receptor signaling pathway,positive regulation of receptor binding
SC_V / W_C	Q68FH0	Q68FH0	-0.264749234634638	0.264749234634638	1.40591379152789E-11	2.2861681900658E-10	194	Q68FH0	Pkp4	Plakophilin-4	PKP4_MOUSE	13	-16.7656602174253	0.832343397825747	SC_V	W_C	spindle pole,cytoplasm,cytoskeleton,plasma membrane,cell-cell junction,cytoplasmic side of plasma membrane,postsynaptic density,cell junction,desmosome,midbody,perinuclear region of cytoplasm,spindle midzone,mitotic spindle,cell-cell contact zone		cell-cell junction assembly,single organismal cell-cell adhesion,positive regulation of cytokinesis,positive regulation of GTPase activity
SC_V / W_C	A2AWA9	A2AWA9	-0.229493515432035	0.229493515432035	1.53727757435609E-11	2.49363797196533E-10	86	A2AWA9	Rabgap1	Rab GTPase-activating protein 1	RBGP1_MOUSE	6	-14.7065722557855	0.852934277442145	SC_V	W_C	intracellular,microtubule organizing center,cytosol,endomembrane system	GTPase activator activity,Rab GTPase binding	intracellular protein transport,cell cycle,regulation of vesicle fusion,regulation of GTPase activity,activation of GTPase activity
SC_V / W_C	P36993	P36993	0.178948966375623	0.178948966375623	1.59717864074898E-11	2.58445426132959E-10	32	P36993	Ppm1b	Protein phosphatase 1B	PPM1B_MOUSE	2	13.2058856164275	1.13205885616428	SC_V	W_C	nucleolus,cytosol,membrane	magnesium ion binding,protein serine/threonine phosphatase activity,manganese ion binding	protein dephosphorylation,N-terminal protein myristoylation,negative regulation of interferon-beta production,peptidyl-threonine dephosphorylation,negative regulation of NF-kappaB import into nucleus,negative regulation of I-kappaB kinase/NF-kappaB signaling,negative regulation of defense response to virus
W_C / SC_C	Q68FH0	Q68FH0	0.391171997862148	0.391171997862148	1.63212904410365E-11	2.63455157681473E-10	144	Q68FH0	Pkp4	Plakophilin-4	PKP4_MOUSE	13	31.145835674245	1.31145835674245	W_C	SC_C	spindle pole,cytoplasm,cytoskeleton,plasma membrane,cell-cell junction,cytoplasmic side of plasma membrane,postsynaptic density,cell junction,desmosome,midbody,perinuclear region of cytoplasm,spindle midzone,mitotic spindle,cell-cell contact zone		cell-cell junction assembly,single organismal cell-cell adhesion,positive regulation of cytokinesis,positive regulation of GTPase activity
W_C / SC_C	A2AGT5	A2AGT5	0.298669421441243	0.298669421441243	1.65219389747125E-11	2.66043514905005E-10	279	A2AGT5	Ckap5	Cytoskeleton-associated protein 5	CKAP5_MOUSE	25	23.0009468585229	1.23000946858523	W_C	SC_C	kinetochore,condensed chromosome kinetochore,spindle pole,cytoplasm,centrosome,membrane,protein complex,gamma-tubulin complex,microtubule cytoskeleton,microtubule plus-end	microtubule binding,ribonucleoprotein complex binding,cadherin binding,microtubule plus-end binding	spindle organization,centrosome cycle,establishment or maintenance of microtubule cytoskeleton polarity,microtubule polymerization,RNA transport,centrosome duplication,cell division
W_C / SC_C	P60879	P60879	0.283941966870245	0.283941966870245	1.67647147704106E-11	2.69295977893554E-10	531	P60879	Snap25	Synaptosomal-associated protein 25	SNP25_MOUSE	16	21.7517042445828	1.21751704244583	W_C	SC_C	cytoplasm,trans-Golgi network,plasma membrane,synaptic vesicle,membrane,cell junction,axon,SNARE complex,somatodendritic compartment,presynaptic membrane,neuron projection,myelin sheath,axonal growth cone,synapse,perinuclear region of cytoplasm,synaptobrevin 2-SNAP-25-syntaxin-1a-complexin I complex,synaptobrevin 2-SNAP-25-syntaxin-1a complex,postsynapse,voltage-gated potassium channel complex,BL…	SNARE binding,SNAP receptor activity,protein binding,syntaxin-1 binding,calcium-dependent protein binding	neurotransmitter secretion,locomotory behavior,associative learning,regulation of neuron projection development,synaptic vesicle priming,synaptic vesicle fusion to presynaptic active zone membrane,positive regulation of synaptic plasticity,regulation of insulin secretion,long-term synaptic potentiation,regulation of establishment of protein localization,exocytic insertion of neurotransmitter rece…
SC_V / W_C	Q8K3J1	Q8K3J1	-0.0765955038484194	0.0765955038484194	1.77140851699292E-11	2.8385531624241E-10	128	Q8K3J1	Ndufs8	NADH dehydrogenase [ubiquinone] iron-sulfur protein 8, mitochondrial	NDUS8_MOUSE	7	-5.17071941972194	0.948292805802781	SC_V	W_C	mitochondrion,mitochondrial respiratory chain complex I	metal ion binding,4 iron, 4 sulfur cluster binding,NADH dehydrogenase activity,NADH dehydrogenase (ubiquinone) activity	response to oxidative stress,mitochondrial respiratory chain complex I assembly,oxidation-reduction process
SC_V / W_C	Q9DBG6	Q9DBG6	-0.179791294887855	0.179791294887855	1.78533832800656E-11	2.85394761295383E-10	80	Q9DBG6	Rpn2	Dolichyl-diphosphooligosaccharide--protein glycosyltransferase subunit 2	RPN2_MOUSE	4	-11.7169299691151	0.882830700308849	SC_V	W_C	autophagosome membrane,rough endoplasmic reticulum,oligosaccharyltransferase complex,membrane,integral component of membrane	ribosome binding,dolichyl-diphosphooligosaccharide-protein glycotransferase activity	protein N-linked glycosylation,aging,response to drug
SC_V / W_C	Q2NL51	Q2NL51	-0.233886494017153	0.233886494017153	1.86081914208965E-11	2.96742221644345E-10	112	Q2NL51	Gsk3a	Glycogen synthase kinase-3 alpha	GSK3A_MOUSE	5	-14.9658940835047	0.850341059164953	SC_V	W_C	mitochondrion,microtubule	protein kinase activity,protein serine/threonine kinase activity,protein binding,ATP binding,protein kinase A catalytic subunit binding,tau-protein kinase activity	regulation of systemic arterial blood pressure,cardiac left ventricle morphogenesis,glycogen metabolic process,regulation of gene expression by genetic imprinting,protein phosphorylation,aging,insulin receptor signaling pathway,positive regulation of peptidyl-threonine phosphorylation,Wnt signaling pathway,cell migration,positive regulation of cAMP biosynthetic process,negative regulation of TOR …
W_C / SC_C	Q6ZPE2	Q6ZPE2	0.117707403233439	0.117707403233439	1.92166753241417E-11	3.05707205999961E-10	296	Q6ZPE2	Sbf1	Myotubularin-related protein 5	MTMR5_MOUSE	21	8.50092959833293	1.08500929598333	W_C	SC_C	cellular_component,nucleus	pseudophosphatase activity,Rab guanyl-nucleotide exchange factor activity	regulation of cell growth,spermatogenesis,negative regulation of catalytic activity,positive regulation of GTPase activity
SC_V / W_C	Q99NB1	Q99NB1	0.191262958298538	0.191262958298538	1.94133144110049E-11	3.08093033032342E-10	102	Q99NB1	Acss1	Acetyl-coenzyme A synthetase 2-like, mitochondrial	ACS2L_MOUSE	7	14.1762795900541	1.14176279590054	SC_V	W_C	mitochondrion,mitochondrial matrix	acetate-CoA ligase activity,ATP binding,AMP binding	acetyl-CoA biosynthetic process,acetate biosynthetic process,acetyl-CoA biosynthetic process from acetate,propionate biosynthetic process
SC_V / W_C	Q5XJY5	Q5XJY5	-0.0675378499794379	0.0675378499794379	1.9817412229304E-11	3.13751931745479E-10	182	Q5XJY5	Arcn1	Coatomer subunit delta	COPD_MOUSE	10	-4.57348110222564	0.954265188977744	SC_V	W_C	Golgi membrane,endoplasmic reticulum,Golgi apparatus,membrane,COPI vesicle coat,COPI-coated vesicle	RNA binding	retrograde vesicle-mediated transport, Golgi to ER,adult locomotory behavior,protein transport,cerebellar Purkinje cell layer maturation,pigmentation,Golgi vesicle transport
SC_V / W_C	P63276	P63276	0.193179448027774	0.193179448027774	1.98688928536385E-11	3.13814427319908E-10	180	P63276	Rps17	40S ribosomal protein S17	RS17_MOUSE	7	14.3280532255472	1.14328053225547	SC_V	W_C	focal adhesion,membrane,cytosolic small ribosomal subunit,extracellular matrix,extracellular exosome	RNA binding,structural constituent of ribosome	ribosomal small subunit assembly,rRNA processing,translation,erythrocyte homeostasis,ribosomal small subunit biogenesis
SC_V / W_C	Q9QXV0	Q9QXV0	0.373562069887783	0.373562069887783	2.00668880867411E-11	3.16185191285597E-10	156	Q9QXV0	Pcsk1n	ProSAAS	PCSK1_MOUSE	6	29.5547642223688	1.29554764222369	SC_V	W_C	extracellular space,trans-Golgi network,secretory granule,extracellular exosome	serine-type endopeptidase inhibitor activity	response to dietary excess,neuropeptide signaling pathway,response to cold,negative regulation of endopeptidase activity,peptide hormone processing
SC_V / SC_C	Q9DBG6	Q9DBG6	-0.17085928673098	0.17085928673098	2.05379147827636E-11	3.22836460466203E-10	60	Q9DBG6	Rpn2	Dolichyl-diphosphooligosaccharide--protein glycosyltransferase subunit 2	RPN2_MOUSE	4	-11.1686566726988	0.888313433273012	SC_V	SC_C	autophagosome membrane,rough endoplasmic reticulum,oligosaccharyltransferase complex,membrane,integral component of membrane	ribosome binding,dolichyl-diphosphooligosaccharide-protein glycotransferase activity	protein N-linked glycosylation,aging,response to drug
SC_V / W_C	Q6ZPJ3	Q6ZPJ3	-0.256417207017404	0.256417207017404	2.08780531351504E-11	3.2740357909326E-10	304	Q6ZPJ3	Ube2o	(E3-independent) E2 ubiquitin-conjugating enzyme UBE2O	UBE2O_MOUSE	18	-16.2835643601249	0.837164356398751	SC_V	W_C	nucleus,cytoplasm,cytosol,nuclear body	RNA binding,ubiquitin-protein transferase activity,protein binding,ATP binding,ubiquitin protein ligase binding,ubiquitin protein ligase activity,ubiquitin conjugating enzyme activity	protein monoubiquitination,positive regulation of BMP signaling pathway,retrograde transport, endosome to Golgi,protein K63-linked ubiquitination
SC_V / W_C	P97390	P97390	-0.171869894571449	0.171869894571449	2.10490096411154E-11	3.29302278792995E-10	192	P97390	Vps45	Vacuolar protein sorting-associated protein 45	VPS45_MOUSE	11	-11.2308612368115	0.887691387631885	SC_V	W_C	Golgi membrane,endosome membrane,integral component of membrane	protein binding	vesicle docking involved in exocytosis,biological_process,protein transport
SC_V / W_C	Q80YN3	Q80YN3	0.424458209369209	0.424458209369209	2.16706219855506E-11	3.38225641486064E-10	64	Q80YN3	Bcas1	Breast carcinoma-amplified sequence 1 homolog	BCAS1_MOUSE	4	34.2068406892504	1.3420684068925	SC_V	W_C	cytosol,extracellular exosome	protein homodimerization activity	biological_process
W_C / SC_C	Q8BKC5	Q8BKC5	0.312182758416068	0.312182758416068	2.18507574279847E-11	3.40232784291403E-10	192	Q8BKC5	Ipo5	Importin-5	IPO5_MOUSE	13	24.1584763636074	1.24158476363607	W_C	SC_C	nucleus,cytoplasm,membrane,nuclear membrane,nuclear periphery	RNA binding,protein binding,nuclear localization sequence binding,Ran GTPase binding,protein transporter activity	protein import into nucleus, translocation,NLS-bearing protein import into nucleus,ribosomal protein import into nucleus,positive regulation of protein import into nucleus,cellular response to amino acid stimulus
W_V / SC_V	P62806	P62806	0.121531131068134	0.121531131068134	2.19493085388356E-11	3.40963141113865E-10	300	P62806	Hist1h4a	Histone H4	H4_MOUSE	9	8.78888255894488	1.08788882558945	W_V	SC_V	nuclear chromosome,nuclear chromosome, telomeric region,nucleosome,nuclear nucleosome,nucleus,nucleoplasm,membrane,extracellular matrix,protein complex,extracellular exosome	DNA binding,RNA binding,protein binding,protein domain specific binding,histone binding,protein heterodimerization activity	chromatin silencing at rDNA,nucleosome assembly,DNA replication-dependent nucleosome assembly,DNA replication-independent nucleosome assembly,DNA-templated transcription, initiation,DNA methylation on cytosine,negative regulation of megakaryocyte differentiation,positive regulation of gene expression, epigenetic,protein heterotetramerization
W_V / SC_V	P37804	P37804	-0.107695081255761	0.107695081255761	2.21117513941492E-11	3.42680241089608E-10	220	P37804	Tagln	Transgelin	TAGL_MOUSE	9	-7.1930393433266	0.928069606566734	W_V	SC_V	cytoplasm	actin filament binding	epithelial cell differentiation,cytoskeleton organization
SC_V / W_C	Q9D6Y9	Q9D6Y9	0.156794280334611	0.156794280334611	2.26178146732577E-11	3.49702136938752E-10	208	Q9D6Y9	Gbe1	1,4-alpha-glucan-branching enzyme	GLGB_MOUSE	11	11.4807242562752	1.11480724256275	SC_V	W_C	extracellular exosome	1,4-alpha-glucan branching enzyme activity,hydrolase activity, hydrolyzing O-glycosyl compounds,carbohydrate binding,cation binding	glycogen biosynthetic process
W_C / SC_C	P14869	P14869	0.332982089772841	0.332982089772841	2.29207603800966E-11	3.53549106893207E-10	141	P14869	Rplp0	60S acidic ribosomal protein P0	RLA0_MOUSE	10	25.9614342464493	1.25961434246449	W_C	SC_C	nucleus,cytoplasm,endoplasmic reticulum,cytosol,focal adhesion,membrane,cytosolic large ribosomal subunit,dendrite,intracellular ribonucleoprotein complex,cytoplasmic ribonucleoprotein granule,extracellular exosome	RNA binding,structural constituent of ribosome,peptide binding	lactation,response to selenium ion,ribosome biogenesis,cellular response to cAMP,cellular response to interleukin-4,cellular response to Thyroid stimulating hormone,cellular response to phorbol 13-acetate 12-myristate
W_V / W_C	Q4VAE3	Q4VAE3	-0.232823111817361	0.232823111817361	2.29737302116307E-11	3.53549106893207E-10	128	Q4VAE3	Tmem65	Transmembrane protein 65	TMM65_MOUSE	6	-14.9031940082846	0.850968059917154	W_V	W_C	mitochondrion,mitochondrial inner membrane,plasma membrane,intercalated disc,integral component of membrane	protein binding	cardiac ventricle development,regulation of cardiac conduction
W_V / SC_V	Q9D1J3	Q9D1J3	-0.213548126589976	0.213548126589976	2.30665856547241E-11	3.54152554633694E-10	108	Q9D1J3	Sarnp	SAP domain-containing ribonucleoprotein	SARNP_MOUSE	6	-13.7586376587448	0.862413623412552	W_V	SC_V	transcription export complex,cytoplasmic mRNA processing body,nucleus,nuclear speck	RNA polymerase II core promoter proximal region sequence-specific DNA binding,transcriptional repressor activity, RNA polymerase II core promoter proximal region sequence-specific binding,RNA binding,protein binding,protein C-terminus binding,RS domain binding	negative regulation of transcription from RNA polymerase II promoter,transcription, DNA-templated,mRNA export from nucleus,regulation of translation
W_V / W_C	Q61990	Q61990	-0.133818487711273	0.133818487711273	2.4309282976144E-11	3.72366325309751E-10	252	Q61990	Pcbp2	Poly(rC)-binding protein 2	PCBP2_MOUSE	13	-8.85840570242674	0.911415942975733	W_V	W_C	nucleus,nucleoplasm,cytoplasm,cytosol,focal adhesion,membrane,intracellular ribonucleoprotein complex,extracellular exosome	DNA binding,RNA binding,protein binding,enzyme binding,ubiquitin protein ligase binding,C-rich single-stranded DNA binding	viral RNA genome replication,proteasome-mediated ubiquitin-dependent protein catabolic process,innate immune response,negative regulation of defense response to virus,defense response to virus,IRES-dependent viral translational initiation
SC_V / SC_C	Q925N0	Q925N0	-0.271719445769254	0.271719445769254	2.50312438016699E-11	3.82537665691261E-10	155	Q925N0	Sfxn5	Sideroflexin-5	SFXN5_MOUSE	10	-17.1668272487643	0.828331727512357	SC_V	SC_C	mitochondrion,mitochondrial inner membrane,integral component of membrane	citrate transmembrane transporter activity	citrate transport,ion transmembrane transport,iron ion homeostasis
W_V / W_C	Q9Z2I9	Q9Z2I9	-0.0872351572162683	0.0872351572162683	2.58600371906794E-11	3.93382409061902E-10	336	Q9Z2I9	Sucla2	Succinyl-CoA ligase [ADP-forming] subunit beta, mitochondrial	SUCB1_MOUSE	15	-5.86749825879748	0.941325017412025	W_V	W_C	mitochondrion,myelin sheath,extracellular exosome	succinate-CoA ligase activity,succinate-CoA ligase (ADP-forming) activity,ATP binding,metal ion binding	tricarboxylic acid cycle,succinyl-CoA metabolic process,succinate metabolic process
SC_V / SC_C	Q9DB41	Q9DB41	-0.393069057588821	0.393069057588821	2.58581837457577E-11	3.93382409061902E-10	60	Q9DB41	Slc25a18	Mitochondrial glutamate carrier 2	GHC2_MOUSE	5	-23.8492082175871	0.761507917824129	SC_V	SC_C	mitochondrial inner membrane,integral component of membrane	high-affinity glutamate transmembrane transporter activity	mitochondrial transport,L-glutamate transmembrane transport
W_V / SC_V	Q91WC3	Q91WC3	0.0882677952542994	0.0882677952542994	2.61931508841919E-11	3.9753375204008E-10	407	Q91WC3	Acsl6	Long-chain-fatty-acid--CoA ligase 6	ACSL6_MOUSE	19	6.30929889874137	1.06309298898741	W_V	SC_V	mitochondrion,mitochondrial outer membrane,peroxisomal membrane,endoplasmic reticulum membrane,membrane,integral component of membrane	long-chain fatty acid-CoA ligase activity,protein binding,ATP binding,enzyme binding,protein homodimerization activity,decanoate--CoA ligase activity	long-chain fatty acid metabolic process,neuroblast proliferation
W_V / W_C	P62960	P62960	0.284672235047602	0.284672235047602	2.7014905048282E-11	4.09065144790729E-10	108	P62960	Ybx1	Nuclease-sensitive element-binding protein 1	YBOX1_MOUSE	7	21.8133485277878	1.21813348527788	W_V	W_C	nucleus,U12-type spliceosomal complex,cytoplasm,cytosol,cytoplasmic stress granule,intracellular ribonucleoprotein complex,nuclear membrane,intracellular membrane-bounded organelle,extracellular exosome,CRD-mediated mRNA stability complex,histone pre-mRNA 3'end processing complex	RNA polymerase II core promoter proximal region sequence-specific DNA binding,transcriptional activator activity, RNA polymerase II core promoter proximal region sequence-specific binding,DNA binding,chromatin binding,single-stranded DNA binding,RNA binding,protein binding,GTPase binding	negative regulation of transcription from RNA polymerase II promoter,in utero embryonic development,regulation of transcription, DNA-templated,transcription from RNA polymerase II promoter,mRNA processing,RNA splicing,positive regulation of transcription from RNA polymerase II promoter,negative regulation of striated muscle cell differentiation,positive regulation of cell division,CRD-mediated mR…
W_V / W_C	Q5U458	Q5U458	-0.142074619566606	0.142074619566606	2.7170865941817E-11	4.10485256173629E-10	208	Q5U458	Dnajc11	DnaJ homolog subfamily C member 11	DJC11_MOUSE	10	-9.37849345105707	0.906215065489429	W_V	W_C	mitochondrion,mitochondrial inner membrane,extracellular exosome		biological_process
SC_V / W_C	P83882	P83882	0.157592313635657	0.157592313635657	2.77218303168242E-11	4.17852793953592E-10	48	P83882	Rpl36a	60S ribosomal protein L36a	RL36A_MOUSE	3	11.5424073827742	1.11542407382774	SC_V	W_C	nucleus,plasma membrane,cytosolic large ribosomal subunit	molecular_function,structural constituent of ribosome	translation,biological_process
SC_V / W_C	Q3TLH4	Q3TLH4	0.240107091235741	0.240107091235741	2.78494496646943E-11	4.18820197463124E-10	128	Q3TLH4	Prrc2c	Protein PRRC2C	PRC2C_MOUSE	8	18.1080329754523	1.18108032975452	SC_V	W_C	membrane	RNA binding,protein C-terminus binding	hematopoietic progenitor cell differentiation
W_V / SC_V	O35381	O35381	-0.267738517560874	0.267738517560874	2.83734891602904E-11	4.24765930694415E-10	176	O35381	Anp32a	Acidic leucine-rich nuclear phosphoprotein 32 family member A	AN32A_MOUSE	8	-16.9379443051072	0.830620556948928	W_V	SC_V	nucleus,cytoplasm,endoplasmic reticulum,nuclear matrix,host cell,perinuclear region of cytoplasm	protein binding,histone binding	transcription, DNA-templated,regulation of transcription, DNA-templated,nucleocytoplasmic transport,regulation of apoptotic process,nucleosome assembly,histone exchange
W_V / SC_V	Q08331	Q08331	-0.130563154220187	0.130563154220187	2.83375918569706E-11	4.24765930694415E-10	124	Q08331	Calb2	Calretinin	CALB2_MOUSE	8	-8.65251931318183	0.913474806868182	W_V	SC_V	nucleus,cytosol,gap junction,neuron projection,terminal bouton,synapse	calcium ion binding	regulation of cytosolic calcium ion concentration
SC_V / W_C	Q8BKX1	Q8BKX1	-0.188255191950168	0.188255191950168	2.85188404096611E-11	4.25975982770549E-10	556	Q8BKX1	Baiap2	Brain-specific angiogenesis inhibitor 1-associated protein 2	BAIP2_MOUSE	28	-12.2333462676897	0.877666537323103	SC_V	W_C	ruffle,rough endoplasmic reticulum,Golgi apparatus,cytosol,microtubule,plasma membrane,cell-cell adherens junction,postsynaptic density,actin cytoskeleton,secretory granule,filopodium,neuron projection,neuronal cell body,dendritic shaft,neuron projection terminus,excitatory synapse,Requires Ontology,extracellular exosome,synaptic membrane,presynapse	transcription cofactor binding,protein binding,cytoskeletal adaptor activity,PDZ domain binding,identical protein binding,proline-rich region binding,scaffold protein binding,cadherin binding involved in cell-cell adhesion	plasma membrane organization,Rho protein signal transduction,brain development,insulin receptor signaling pathway,regulation of cell shape,response to bacterium,dendrite development,positive regulation of actin filament polymerization,regulation of actin cytoskeleton organization,protein localization to synapse,regulation of synaptic plasticity,actin filament bundle assembly,actin crosslink forma…
W_C / SC_C	Q8R0S2	Q8R0S2	0.232573908819277	0.232573908819277	2.95168123642547E-11	4.39887122412663E-10	231	Q8R0S2	Iqsec1	IQ motif and SEC7 domain-containing protein 1	IQEC1_MOUSE	16	17.4929268978144	1.17492926897814	W_C	SC_C	nucleolus,cytoplasm,membrane,intracellular membrane-bounded organelle	ARF guanyl-nucleotide exchange factor activity,lipid binding	actin cytoskeleton organization,regulation of ARF protein signal transduction,positive regulation of GTPase activity
W_V / W_C	P56391	P56391	-0.205725319578077	0.205725319578077	2.96164123257649E-11	4.40377374267342E-10	224	P56391	Cox6b1	Cytochrome c oxidase subunit 6B1	CX6B1_MOUSE	8	-13.2897361095333	0.867102638904667	W_V	W_C	mitochondrion,mitochondrial inner membrane,mitochondrial intermembrane space	cytochrome-c oxidase activity	substantia nigra development,hydrogen ion transmembrane transport
W_C / SC_C	Q8C8R3	Q8C8R3	0.0564560795637871	0.0564560795637871	2.97785072486858E-11	4.41792595181627E-10	1440	Q8C8R3	Ank2	Ankyrin-2	ANK2_MOUSE	96	3.99081296487076	1.03990812964871	W_C	SC_C	intracellular,cytoplasm,cytoskeleton,plasma membrane,integral component of plasma membrane,postsynaptic density,intercalated disc,apical plasma membrane,Z disc,T-tubule,M band,A band,sarcolemma,costamere,postsynaptic membrane,perinuclear region of cytoplasm	protein binding,potassium channel regulator activity,spectrin binding,protein binding, bridging,ion channel binding,ATPase binding	regulation of heart rate,cellular calcium ion homeostasis,protein localization,positive regulation of gene expression,regulation of cardiac muscle contraction by regulation of the release of sequestered calcium ion,regulation of cardiac muscle contraction by calcium ion signaling,regulation of protein stability,T-tubule organization,protein localization to cell surface,cellular protein localizati…
SC_V / W_C	Q8JZQ9	Q8JZQ9	-0.117258483127034	0.117258483127034	2.99097007602548E-11	4.42744045782964E-10	96	Q8JZQ9	Eif3b	Eukaryotic translation initiation factor 3 subunit B	EIF3B_MOUSE	6	-7.80620775998279	0.921937922400172	SC_V	W_C	eukaryotic translation initiation factor 3 complex,extracellular exosome,eukaryotic translation initiation factor 3 complex, eIF3m	RNA binding,translation initiation factor activity,protein binding,translation initiation factor binding	translational initiation,regulation of translational initiation,IRES-dependent viral translational initiation,viral translational termination-reinitiation
SC_V / W_C	Q921M7	Q921M7	-0.163142105468811	0.163142105468811	3.21876961086008E-11	4.75398589952981E-10	359	Q921M7	Fam49b	Protein FAM49B	FA49B_MOUSE	16	-10.6922120155488	0.893077879844512	SC_V	W_C	cilium,membrane,extracellular exosome	protein binding,MHC class Ib protein binding, via antigen binding groove	positive regulation of T cell mediated cytotoxicity,positive regulation of interferon-gamma production,positive regulation of T cell activation,positive regulation of memory T cell activation
W_V / W_C	Q71LX4	Q71LX4	-0.106627510428971	0.106627510428971	3.26078730837424E-11	4.80529415399257E-10	954	Q71LX4	Tln2	Talin-2	TLN2_MOUSE	54	-7.12433828869683	0.928756617113032	W_V	W_C	ruffle,cytoplasm,cytoskeleton,plasma membrane,fascia adherens,focal adhesion,synapse	structural constituent of cytoskeleton,actin filament binding	cytoskeletal anchoring at plasma membrane,cell adhesion
W_C / SC_C	P84091	P84091	0.397240625879584	0.397240625879584	3.35384972762628E-11	4.93142893135606E-10	432	P84091	Ap2m1	AP-2 complex subunit mu	AP2M1_MOUSE	23	31.6986562811264	1.31698656281126	W_C	SC_C	mitochondrion,plasma membrane,AP-2 adaptor complex,secretory granule,terminal bouton,extracellular exosome	signal sequence binding,protein binding,lipid binding,ion channel binding,low-density lipoprotein particle receptor binding,disordered domain specific binding	intracellular protein transport,synaptic vesicle budding from presynaptic endocytic zone membrane,vesicle-mediated transport,negative regulation of protein localization to plasma membrane
SC_V / W_C	P51660	P51660	-0.199891972762946	0.199891972762946	3.41348235035113E-11	5.00795788378181E-10	128	P51660	Hsd17b4	Peroxisomal multifunctional enzyme type 2	DHB4_MOUSE	6	-12.938424850373	0.87061575149627	SC_V	W_C	mitochondrion,peroxisome,peroxisomal membrane,membrane	3-hydroxyacyl-CoA dehydrogenase activity,receptor binding,long-chain-enoyl-CoA hydratase activity,isomerase activity,3alpha,7alpha,12alpha-trihydroxy-5beta-cholest-24-enoyl-CoA hydratase activity,protein homodimerization activity,17-beta-hydroxysteroid dehydrogenase (NAD+) activity	very long-chain fatty acid metabolic process,osteoblast differentiation,fatty acid beta-oxidation,androgen metabolic process,estrogen metabolic process,very long-chain fatty-acyl-CoA metabolic process,medium-chain fatty-acyl-CoA metabolic process,Sertoli cell development
SC_V / W_C	Q9ERE7	Q9ERE7	0.115020725739418	0.115020725739418	3.49138929006607E-11	5.110898468518E-10	96	Q9ERE7	Mesdc2	LDLR chaperone MESD	MESD_MOUSE	4	8.2990603644016	1.08299060364402	SC_V	W_C	endoplasmic reticulum,plasma membrane	protein binding,low-density lipoprotein particle receptor binding	protein folding,mesoderm development,Wnt signaling pathway,protein localization to cell surface
W_V / SC_V	Q99LT0	Q99LT0	-0.197580315866848	0.197580315866848	3.56045794913248E-11	5.20047419915324E-10	48	Q99LT0	Dpy30	Protein dpy-30 homolog	DPY30_MOUSE	2	-12.7988126596333	0.872011873403667	W_V	SC_V	chromosome, telomeric region,nucleus,nucleoplasm,Golgi apparatus,trans-Golgi network,histone methyltransferase complex,MLL3/4 complex,Set1C/COMPASS complex	identical protein binding,protein homodimerization activity,histone methyltransferase activity (H3-K4 specific)	chromatin silencing at telomere,transcription, DNA-templated,endosomal transport,histone H3-K4 methylation
W_V / SC_V	Q8JZQ2	Q8JZQ2	0.100357299986437	0.100357299986437	3.57304076478614E-11	5.20733225808346E-10	336	Q8JZQ2	Afg3l2	AFG3-like protein 2	AFG32_MOUSE	20	7.20389324083075	1.07203893240831	W_V	SC_V	mitochondrion,mitochondrial inner membrane,m-AAA complex	metalloendopeptidase activity,ATP binding,metallopeptidase activity,zinc ion binding	proteolysis,mitochondrion organization,axonogenesis,neuromuscular junction development,mitochondrial fusion,nerve development,mitochondrial protein processing,calcium ion transmembrane import into mitochondrion,regulation of multicellular organism growth,cristae formation,myelination,muscle fiber development,mitochondrial calcium ion homeostasis,righting reflex
W_V / SC_V	P51660	P51660	0.232729240423364	0.232729240423364	3.59523977050779E-11	5.22814382486618E-10	128	P51660	Hsd17b4	Peroxisomal multifunctional enzyme type 2	DHB4_MOUSE	6	17.505577767755	1.17505577767755	W_V	SC_V	mitochondrion,peroxisome,peroxisomal membrane,membrane	3-hydroxyacyl-CoA dehydrogenase activity,receptor binding,long-chain-enoyl-CoA hydratase activity,isomerase activity,3alpha,7alpha,12alpha-trihydroxy-5beta-cholest-24-enoyl-CoA hydratase activity,protein homodimerization activity,17-beta-hydroxysteroid dehydrogenase (NAD+) activity	very long-chain fatty acid metabolic process,osteoblast differentiation,fatty acid beta-oxidation,androgen metabolic process,estrogen metabolic process,very long-chain fatty-acyl-CoA metabolic process,medium-chain fatty-acyl-CoA metabolic process,Sertoli cell development
W_C / SC_C	P05201	P05201	-0.320588092457262	0.320588092457262	3.69157315742574E-11	5.35643208468676E-10	321	P05201	Got1	Aspartate aminotransferase, cytoplasmic	AATC_MOUSE	14	-19.9256599686217	0.800743400313783	W_C	SC_C	nucleus,nucleoplasm,cytoplasm,lysosome,cytosol,axon terminus,extracellular exosome,mitochondrion	L-aspartate:2-oxoglutarate aminotransferase activity,phosphatidylserine decarboxylase activity,pyridoxal phosphate binding,carboxylic acid binding,L-cysteine:2-oxoglutarate aminotransferase activity,L-phenylalanine:2-oxoglutarate aminotransferase activity	2-oxoglutarate metabolic process,oxaloacetate metabolic process,glycerol biosynthetic process,aspartate metabolic process,aspartate biosynthetic process,aspartate catabolic process,glutamate metabolic process,Notch signaling pathway,glutamate catabolic process to aspartate,glutamate catabolic process to 2-oxoglutarate,cellular response to insulin stimulus,response to glucocorticoid,fatty acid hom…
W_V / SC_V	Q9Z204	Q9Z204	-0.158238410756557	0.158238410756557	3.7023025547836E-11	5.36021961988626E-10	325	Q9Z204	Hnrnpc	Heterogeneous nuclear ribonucleoproteins C1/C2	HNRPC_MOUSE	16	-10.3881399620763	0.896118600379237	W_V	SC_V	nuclear chromatin,nucleus,nucleoplasm,spliceosomal complex,cytosol,membrane,protein complex,pronucleus,extracellular exosome,catalytic step 2 spliceosome,telomerase holoenzyme complex	RNA polymerase II core promoter proximal region sequence-specific DNA binding,RNA polymerase II distal enhancer sequence-specific DNA binding,RNA binding,mRNA binding,mRNA 3'-UTR binding,poly(U) RNA binding,nucleosomal DNA binding,identical protein binding,telomerase RNA binding,N6-methyladenosine-containing RNA binding	mRNA splicing, via spliceosome,osteoblast differentiation,negative regulation of telomere maintenance via telomerase,ATP-dependent chromatin remodeling,3'-UTR-mediated mRNA stabilization
SC_V / W_C	P28652	P28652	-0.412293417396148	0.412293417396148	3.76139798269709E-11	5.43386203102105E-10	761	P28652	Camk2b	Calcium/calmodulin-dependent protein kinase type II subunit beta	KCC2B_MOUSE	24	-24.8572102997708	0.751427897002292	SC_V	W_C	microtubule organizing center,cytosol,postsynaptic density,sarcoplasmic reticulum membrane,neuron projection,spindle midzone	protein serine/threonine kinase activity,calmodulin-dependent protein kinase activity,protein binding,calmodulin binding,ATP binding,protein homodimerization activity	G1/S transition of mitotic cell cycle,inhibitory G-protein coupled receptor phosphorylation,calcium ion transport,nervous system development,positive regulation of neuron projection development,peptidyl-serine phosphorylation,peptidyl-threonine phosphorylation,cell differentiation,regulation of synaptic transmission, cholinergic,intracellular signal transduction,response to cadmium ion,protein au…
SC_V / W_C	Q5SYD0	Q5SYD0	0.119541074745129	0.119541074745129	3.79820856156003E-11	5.47505959026623E-10	112	Q5SYD0	Myo1d	Unconventional myosin-Id	MYO1D_MOUSE	7	8.6389224158741	1.08638922415874	SC_V	W_C	endosome,smooth endoplasmic reticulum,cytosol,brush border,basolateral plasma membrane,myosin complex,axon,axolemma,cytoplasmic vesicle,neuron projection,neuronal cell body,myelin sheath,plasma membrane raft,extracellular exosome,apical dendrite	microfilament motor activity,protein binding,calmodulin binding,ATP binding,protein domain specific binding,actin-dependent ATPase activity,calcium-dependent protein binding,actin filament binding	negative regulation of phosphatase activity,forebrain development,cellular localization,early endosome to recycling endosome transport
SC_V / W_C	Q91VR2	Q91VR2	-0.0516115696561696	0.0516115696561696	3.90565555606942E-11	5.61767712008068E-10	252	Q91VR2	Atp5c1	ATP synthase subunit gamma, mitochondrial	ATPG_MOUSE	10	-3.51420726167224	0.964857927383278	SC_V	W_C	mitochondrion,mitochondrial inner membrane,mitochondrial proton-transporting ATP synthase complex,membrane,myelin sheath,proton-transporting ATP synthase complex, catalytic core F(1),extracellular exosome	RNA binding,proton-transporting ATP synthase activity, rotational mechanism,ATPase activity	ATP synthesis coupled proton transport,Requires Ontology
SC_V / W_C	P24527	P24527	0.206606385643468	0.206606385643468	4.05105238766888E-11	5.81414083986738E-10	304	P24527	Lta4h	Leukotriene A-4 hydrolase	LKHA4_MOUSE	17	15.3970533688462	1.15397053368846	SC_V	W_C	nucleus,nucleoplasm,cytoplasm,cytosol,extracellular exosome	RNA binding,aminopeptidase activity,epoxide hydrolase activity,leukotriene-A4 hydrolase activity,protein binding,zinc ion binding,peptide binding,metalloaminopeptidase activity	proteolysis,leukotriene biosynthetic process,peptide catabolic process,cellular lipid metabolic process,cellular protein metabolic process
SC_V / W_C	Q99JI4	Q99JI4	-0.244091043581781	0.244091043581781	4.18628682315518E-11	5.9907476077997E-10	233	Q99JI4	Psmd6	26S proteasome non-ATPase regulatory subunit 6	PSMD6_MOUSE	12	-15.5652398165612	0.844347601834388	SC_V	W_C	proteasome complex,proteasome regulatory particle,proteasome accessory complex,extracellular exosome		proteasome-mediated ubiquitin-dependent protein catabolic process
SC_V / W_C	Q9JKY5	Q9JKY5	-0.465644803623865	0.465644803623865	4.19225294577925E-11	5.9907476077997E-10	185	Q9JKY5	Hip1r	Huntingtin-interacting protein 1-related protein	HIP1R_MOUSE	12	-27.5852648239949	0.724147351760051	SC_V	W_C	mitochondrion,cytosol,cytoskeleton,clathrin-coated pit,cell cortex,postsynaptic density,apical plasma membrane,clathrin-coated vesicle,clathrin-coated vesicle membrane,ruffle membrane,dendrite cytoplasm,neuronal cell body,dendritic spine,intracellular membrane-bounded organelle,perinuclear region of cytoplasm,synaptic membrane	actin binding,protein binding,phosphatidylinositol-4,5-bisphosphate binding,phosphatidylinositol-3,4,5-trisphosphate binding,SH3 domain binding,clathrin binding,clathrin light chain binding,phosphatidylinositol binding,clathrin adaptor activity,protein homodimerization activity,phosphatidylinositol-3,4-bisphosphate binding,protein heterodimerization activity,actin filament binding,phosphatidylino…	receptor-mediated endocytosis,apoptotic process,activation of cysteine-type endopeptidase activity involved in apoptotic process,regulation of endocytosis,negative regulation of actin filament polymerization,positive regulation of protein binding,regulation of actin cytoskeleton organization,negative regulation of Arp2/3 complex-mediated actin nucleation,positive regulation of apoptotic process,n…
SC_V / SC_C	P00405	P00405	-0.224850013651571	0.224850013651571	4.25625233973735E-11	6.06906651121944E-10	204	P00405	Mtco2	Cytochrome c oxidase subunit 2	COX2_MOUSE	7	-14.4316019797652	0.855683980202348	SC_V	SC_C	mitochondrion,mitochondrial respiratory chain complex IV,integral component of membrane,respiratory chain complex IV,extracellular exosome	copper ion binding,cytochrome-c oxidase activity	lactation,response to cold,ATP synthesis coupled electron transport,hydrogen ion transmembrane transport
W_V / SC_V	Q9CZW5	Q9CZW5	0.150535052650206	0.150535052650206	4.30965297464127E-11	6.13196744365985E-10	465	Q9CZW5	Tomm70a	Mitochondrial import receptor subunit TOM70	TOM70_MOUSE	21	10.9981054676896	1.1099810546769	W_V	SC_V	mitochondrion,mitochondrial outer membrane,membrane,integral component of membrane,extracellular exosome	protein binding
W_V / W_C	Q9DB41	Q9DB41	-0.241599839675631	0.241599839675631	4.35765375192036E-11	6.18693119788779E-10	80	Q9DB41	Slc25a18	Mitochondrial glutamate carrier 2	GHC2_MOUSE	5	-15.4193143706933	0.845806856293067	W_V	W_C	mitochondrial inner membrane,integral component of membrane	high-affinity glutamate transmembrane transporter activity	mitochondrial transport,L-glutamate transmembrane transport
W_V / SC_V	Q91X72	Q91X72	0.388693649483603	0.388693649483603	4.36745187746424E-11	6.18753590021865E-10	140	Q91X72	Hpx	Hemopexin	HEMO_MOUSE	9	30.9207388617029	1.30920738861703	W_V	SC_V	extracellular space,cell,extracellular exosome,blood microparticle	heme transporter activity,heme binding,metal ion binding	positive regulation of immunoglobulin production,positive regulation of humoral immune response mediated by circulating immunoglobulin,cellular iron ion homeostasis,heme transport,hemoglobin metabolic process,heme metabolic process,positive regulation of tyrosine phosphorylation of STAT protein,regulation of protein metabolic process,positive regulation of response to interferon-gamma,positive re…
W_V / W_C	O08788	O08788	-0.0934581681676456	0.0934581681676456	4.51080468237824E-11	6.37694486361052E-10	772	O08788	Dctn1	Dynactin subunit 1	DCTN1_MOUSE	37	-6.27266081971107	0.937273391802889	W_V	W_C	kinetochore,spindle pole,nuclear envelope,centrosome,centriole,spindle,cytosol,dynactin complex,microtubule,cell cortex,actin cytoskeleton,membrane,dynein complex,cell leading edge,microtubule plus-end,protein complex,cell cortex region,retromer complex	motor activity,protein binding,microtubule binding,tubulin binding,dynein complex binding	establishment of mitotic spindle orientation,centriole-centriole cohesion,transport along microtubule,positive regulation of microtubule polymerization,cytoplasmic microtubule organization,melanosome transport,microtubule anchoring at centrosome,retrograde transport, endosome to Golgi,nuclear envelope disassembly,regulation of mitotic spindle organization,positive regulation of microtubule nuclea…
SC_V / W_C	Q9D517	Q9D517	-0.307264258986795	0.307264258986795	4.60582755985287E-11	6.49736614319416E-10	57	Q9D517	Agpat3	1-acyl-sn-glycerol-3-phosphate acyltransferase gamma	PLCC_MOUSE	4	-19.1827178069058	0.808172821930942	SC_V	W_C	nuclear envelope,endoplasmic reticulum,endoplasmic reticulum membrane,plasma membrane,membrane,integral component of membrane	1-acylglycerol-3-phosphate O-acyltransferase activity,lysophosphatidic acid acyltransferase activity	CDP-diacylglycerol biosynthetic process
W_V / SC_V	Q9WUK2	Q9WUK2	-0.0898242967594325	0.0898242967594325	4.72248839283589E-11	6.63358901478777E-10	192	Q9WUK2	Eif4h	Eukaryotic translation initiation factor 4H	IF4H_MOUSE	9	-6.03628210280834	0.939637178971917	W_V	SC_V	polysome,membrane,eukaryotic translation initiation factor 4F complex,perinuclear region of cytoplasm	RNA binding,translation initiation factor activity,RNA strand annealing activity,RNA strand-exchange activity,ribosomal small subunit binding,cadherin binding	formation of translation preinitiation complex,sexual reproduction,developmental growth,eukaryotic translation initiation factor 4F complex assembly
W_C / SC_C	Q5EBJ4	Q5EBJ4	-0.643268015946688	0.643268015946688	4.72191959083379E-11	6.63358901478777E-10	39	Q5EBJ4	Ermn	Ermin	ERMIN_MOUSE	3	-35.9739024545366	0.640260975454634	W_C	SC_C	cytoplasm,cytoskeleton,cell cortex,filopodium,internode region of axon,paranode region of axon,neuronal cell body,myelin sheath,extracellular exosome	actin filament binding	morphogenesis of a branching structure,actin filament organization,regulation of cell shape,regulation of cell projection organization
W_C / SC_C	Q9QXT0	Q9QXT0	-0.275612105931301	0.275612105931301	4.91606582434076E-11	6.8908421597235E-10	72	Q9QXT0	Cnpy2	Protein canopy homolog 2	CNPY2_MOUSE	5	-17.390025339853	0.82609974660147	W_C	SC_C	endoplasmic reticulum	molecular_function	enzyme linked receptor protein signaling pathway,tissue development,negative regulation of gene expression,regulation of low-density lipoprotein particle clearance,positive regulation of low-density lipoprotein particle receptor biosynthetic process
SC_V / W_C	O35954	O35954	-0.103088347641578	0.103088347641578	5.00981206281021E-11	7.00736848276971E-10	207	O35954	Pitpnm1	Membrane-associated phosphatidylinositol transfer protein 1	PITM1_MOUSE	13	-6.89621967328153	0.931037803267185	SC_V	W_C	cytoplasmic mRNA processing body,endoplasmic reticulum membrane,lipid particle,cytosol,midbody,cleavage furrow,Golgi cisterna membrane	phospholipid binding,phosphatidylinositol transporter activity,phosphatidylcholine binding,phosphatidylinositol binding,metal ion binding,phosphatidic acid binding	protein transport,phospholipid transport
SC_V / W_C	Q9DCH4	Q9DCH4	-0.167052659344198	0.167052659344198	5.10720999885107E-11	7.12849903010884E-10	112	Q9DCH4	Eif3f	Eukaryotic translation initiation factor 3 subunit F	EIF3F_MOUSE	7	-10.9339609692937	0.890660390307063	SC_V	W_C	eukaryotic translation initiation factor 3 complex,membrane,eukaryotic translation initiation factor 3 complex, eIF3m	thiol-dependent ubiquitin-specific protease activity,protein binding,translation initiation factor binding,translation initiation factor activity	translational initiation,protein deubiquitination,IRES-dependent viral translational initiation
SC_V / W_C	Q80U28	Q80U28	-0.231566526705021	0.231566526705021	5.14257918388915E-11	7.16272315865742E-10	321	Q80U28	Madd	MAP kinase-activating death domain protein	MADD_MOUSE	19	-14.829042535839	0.85170957464161	SC_V	W_C	cytosol,plasma membrane,integral component of membrane	Rab guanyl-nucleotide exchange factor activity	activation of MAPK activity,regulation of Rab protein signal transduction,regulation of apoptotic process,positive regulation of GTPase activity,regulation of cell cycle,execution phase of apoptosis,regulation of extrinsic apoptotic signaling pathway via death domain receptors,negative regulation of apoptotic signaling pathway,regulation of extrinsic apoptotic signaling pathway
SC_V / W_C	Q8R0S2	Q8R0S2	-0.257873738986328	0.257873738986328	5.16200002663269E-11	7.17463666859558E-10	310	Q8R0S2	Iqsec1	IQ motif and SEC7 domain-containing protein 1	IQEC1_MOUSE	16	-16.3680410717738	0.836319589282262	SC_V	W_C	nucleolus,cytoplasm,membrane,intracellular membrane-bounded organelle	ARF guanyl-nucleotide exchange factor activity,lipid binding	actin cytoskeleton organization,regulation of ARF protein signal transduction,positive regulation of GTPase activity
W_V / W_C	Q08331	Q08331	0.199382355654243	0.199382355654243	5.25588074683734E-11	7.2897740946681E-10	128	Q08331	Calb2	Calretinin	CALB2_MOUSE	8	14.8206681307677	1.14820668130768	W_V	W_C	nucleus,cytosol,gap junction,neuron projection,terminal bouton,synapse	calcium ion binding	regulation of cytosolic calcium ion concentration
W_C / SC_C	Q9JLM8	Q9JLM8	0.211792768050631	0.211792768050631	5.26936592394374E-11	7.29315593917747E-10	446	Q9JLM8	Dclk1	Serine/threonine-protein kinase DCLK1	DCLK1_MOUSE	25	15.8126438368742	1.15812643836874	W_C	SC_C	intracellular,postsynaptic density	protein kinase activity,protein serine/threonine kinase activity,ATP binding	neuron migration,axonogenesis,brain development,response to virus,peptidyl-serine phosphorylation,peptidyl-threonine phosphorylation,central nervous system projection neuron axonogenesis,forebrain development,intracellular signal transduction,axon extension,dendrite morphogenesis,negative regulation of protein localization to nucleus
SC_V / W_C	Q8VCM8	Q8VCM8	-0.392079550411207	0.392079550411207	5.53056235256602E-11	7.63865536645206E-10	92	Q8VCM8	Ncln	Nicalin	NCLN_MOUSE	6	-23.7969604453753	0.762030395546247	SC_V	W_C	endoplasmic reticulum membrane,membrane,integral component of membrane	molecular_function	regulation of signal transduction,protein destabilization,regulation of protein complex assembly
W_C / SC_C	Q3UHD9	Q3UHD9	0.309329917927519	0.309329917927519	5.58796232659616E-11	7.70182197916239E-10	224	Q3UHD9	Agap2	Arf-GAP with GTPase, ANK repeat and PH domain-containing protein 2	AGAP2_MOUSE	16	23.9132032182424	1.23913203218242	W_C	SC_C	nucleus,nucleolus,cytoplasm,mitochondrion,endosome,membrane,extracellular exosome	GTPase activity,GTPase activator activity,protein binding,ATP binding,GTP binding,protein kinase binding,protein kinase activator activity,phosphatidylinositol 3-kinase regulator activity,metal ion binding	positive regulation of phosphatidylinositol 3-kinase signaling,endosomal transport,actin cytoskeleton organization,activation of protein kinase activity,positive regulation of mammary gland epithelial cell proliferation,negative regulation of protein catabolic process,negative regulation of apoptotic process,negative regulation of neuron apoptotic process,positive regulation of GTPase activity,re…
W_V / SC_V	Q8R326	Q8R326	-0.305162877128969	0.305162877128969	5.67182145222025E-11	7.80111775574126E-10	192	Q8R326	Pspc1	Paraspeckle component 1	PSPC1_MOUSE	10	-19.0649162558111	0.809350837441889	W_V	SC_V	fibrillar center,nucleoplasm,cytoplasm,nuclear matrix,nuclear speck,paraspeckles	transcription regulatory region sequence-specific DNA binding,core promoter binding,RNA binding,protein binding	mRNA splicing, via spliceosome,transcription, DNA-templated,regulation of circadian rhythm,negative regulation of transcription, DNA-templated,rhythmic process
W_V / W_C	Q9Z0E0	Q9Z0E0	-0.179739896999076	0.179739896999076	6.01108874747553E-11	8.23344562465424E-10	496	Q9Z0E0	Ncdn	Neurochondrin	NCDN_MOUSE	21	-11.7137847138011	0.882862152861989	W_V	W_C	cytosol,membrane,dendrite,neuron projection,neuronal cell body,nucleus,axon	protein binding	neuron projection development,bone resorption,regulation of neuronal synaptic plasticity
SC_V / W_C	Q9R1K9	Q9R1K9	0.27974084095405	0.27974084095405	6.00511534551939E-11	8.23344562465424E-10	48	Q9R1K9	Cetn2	Centrin-2	CETN2_MOUSE	2	21.3976791646601	1.2139767916466	SC_V	W_C	intracellular,centrosome,centriole,cilium,photoreceptor connecting cilium,ciliary basal body,XPC complex	calcium ion binding,microtubule binding,G-protein beta/gamma-subunit complex binding,heterotrimeric G-protein binding	nucleotide-excision repair,centriole replication,spermatogenesis,regulation of cytokinesis,cell division
W_V / SC_V	Q8BKC5	Q8BKC5	0.0667302352773532	0.0667302352773532	6.26794376138311E-11	8.56748751814727E-10	252	Q8BKC5	Ipo5	Importin-5	IPO5_MOUSE	13	4.73402701332815	1.04734027013328	W_V	SC_V	nucleus,cytoplasm,membrane,nuclear membrane,nuclear periphery	RNA binding,protein binding,nuclear localization sequence binding,Ran GTPase binding,protein transporter activity	protein import into nucleus, translocation,NLS-bearing protein import into nucleus,ribosomal protein import into nucleus,positive regulation of protein import into nucleus,cellular response to amino acid stimulus
W_V / W_C	Q8JZQ2	Q8JZQ2	-0.219231822100605	0.219231822100605	6.56402465004557E-11	8.95365511148778E-10	336	Q8JZQ2	Afg3l2	AFG3-like protein 2	AFG32_MOUSE	20	-14.0977289784367	0.859022710215633	W_V	W_C	mitochondrion,mitochondrial inner membrane,m-AAA complex	metalloendopeptidase activity,ATP binding,metallopeptidase activity,zinc ion binding	proteolysis,mitochondrion organization,axonogenesis,neuromuscular junction development,mitochondrial fusion,nerve development,mitochondrial protein processing,calcium ion transmembrane import into mitochondrion,regulation of multicellular organism growth,cristae formation,myelination,muscle fiber development,mitochondrial calcium ion homeostasis,righting reflex
W_V / SC_V	Q6ZQ38	Q6ZQ38	0.184876177907013	0.184876177907013	6.63443026949973E-11	9.03103270912108E-10	686	Q6ZQ38	Cand1	Cullin-associated NEDD8-dissociated protein 1	CAND1_MOUSE	31	13.6719407906875	1.13671940790687	W_V	SC_V	ubiquitin ligase complex,nucleus,nucleoplasm,cytoplasm,Golgi apparatus,cytosol,membrane,cullin-RING ubiquitin ligase complex,extracellular exosome	protein binding,TBP-class protein binding	SCF complex assembly,protein ubiquitination,cell differentiation,negative regulation of catalytic activity,positive regulation of transcription, DNA-templated,positive regulation of RNA polymerase II transcriptional preinitiation complex assembly
W_V / SC_V	O35857	O35857	0.269641932091432	0.269641932091432	7.25260134536737E-11	9.85219631319246E-10	176	O35857	Timm44	Mitochondrial import inner membrane translocase subunit TIM44	TIM44_MOUSE	9	20.5508590846528	1.20550859084653	W_V	SC_V	mitochondrion,mitochondrial inner membrane,mitochondrial matrix	ATP binding,chaperone binding	protein import into mitochondrial matrix
W_V / SC_V	Q9CZX8	Q9CZX8	-0.13994949195232	0.13994949195232	7.51227116902967E-11	1.01839865006024E-09	208	Q9CZX8	Rps19	40S ribosomal protein S19	RS19_MOUSE	8	-9.24490723249648	0.907550927675035	W_V	SC_V	nucleolus,cytoplasm,cytosol,ribosome,focal adhesion,membrane,cytosolic small ribosomal subunit,extracellular matrix,extracellular exosome	RNA binding,structural constituent of ribosome,fibroblast growth factor binding,protein kinase binding,protein homodimerization activity	ribosomal small subunit assembly,maturation of SSU-rRNA from tricistronic rRNA transcript (SSU-rRNA, 5.8S rRNA, LSU-rRNA),monocyte chemotaxis,rRNA processing,translation,nucleolus organization,Notch signaling pathway,erythrocyte differentiation,maturation of SSU-rRNA,killing of cells of other organism,ribosomal small subunit biogenesis,defense response to Gram-negative bacterium,protein tetrameri…
SC_V / W_C	Q9CQC6	Q9CQC6	-0.145055208595839	0.145055208595839	7.53818466086777E-11	1.01981752317723E-09	80	Q9CQC6	Bzw1	Basic leucine zipper and W2 domain-containing protein 1	BZW1_MOUSE	5	-9.56552302796508	0.904344769720349	SC_V	W_C	cytoplasm,membrane	RNA binding,cadherin binding	transcription, DNA-templated,regulation of transcription, DNA-templated
SC_V / W_C	Q8R326	Q8R326	0.392645415878145	0.392645415878145	7.5613946324752E-11	1.02086559025769E-09	192	Q8R326	Pspc1	Paraspeckle component 1	PSPC1_MOUSE	10	31.2798427505444	1.31279842750544	SC_V	W_C	fibrillar center,nucleoplasm,cytoplasm,nuclear matrix,nuclear speck,paraspeckles	transcription regulatory region sequence-specific DNA binding,core promoter binding,RNA binding,protein binding	mRNA splicing, via spliceosome,transcription, DNA-templated,regulation of circadian rhythm,negative regulation of transcription, DNA-templated,rhythmic process
SC_V / SC_C	P51881	P51881	-0.184200079983696	0.184200079983696	7.62466517614199E-11	1.02730692842631E-09	537	P51881	Slc25a5	ADP/ATP translocase 2	ADT2_MOUSE	24	-11.9863056584671	0.880136943415329	SC_V	SC_C	nucleus,mitochondrion,mitochondrial inner membrane,membrane,integral component of membrane,extracellular matrix,mitochondrial nucleoid,myelin sheath,membrane raft,extracellular exosome,MMXD complex	RNA binding,ATP:ADP antiporter activity,ubiquitin protein ligase binding	chromosome segregation,positive regulation of cell proliferation,ADP transport,ATP transport,regulation of mitochondrial membrane permeability,transmembrane transport,negative regulation of mitochondrial outer membrane permeabilization involved in apoptotic signaling pathway
SC_V / SC_C	Q9CRB9	Q9CRB9	-0.280632407791632	0.280632407791632	7.70572287575175E-11	1.03611369502471E-09	72	Q9CRB9	Chchd3	MICOS complex subunit Mic19	MIC19_MOUSE	4	-17.6769926120763	0.823230073879237	SC_V	SC_C	nucleus,cytoplasm,mitochondrion,mitochondrial inner membrane,MICOS complex,extracellular exosome	transcriptional repressor activity, RNA polymerase II transcription regulatory region sequence-specific binding,protein binding,phosphatase binding,protein complex scaffold	negative regulation of transcription from RNA polymerase II promoter,transcription, DNA-templated,inner mitochondrial membrane organization,mitochondrial fusion,cristae formation
SC_V / W_C	Q99JY0	Q99JY0	-0.22684285523147	0.22684285523147	7.7750117300431E-11	1.04330543580782E-09	248	Q99JY0	Hadhb	Trifunctional enzyme subunit beta, mitochondrial	ECHB_MOUSE	13	-14.549718792762	0.85450281207238	SC_V	W_C	mitochondrion,mitochondrial outer membrane,mitochondrial inner membrane,endoplasmic reticulum,mitochondrial fatty acid beta-oxidation multienzyme complex,mitochondrial nucleoid,extracellular exosome	RNA binding,acetyl-CoA C-acyltransferase activity,long-chain-3-hydroxyacyl-CoA dehydrogenase activity	fatty acid beta-oxidation
W_V / W_C	Q91X72	Q91X72	0.289216132355807	0.289216132355807	7.8965973696822E-11	1.0574713151043E-09	144	Q91X72	Hpx	Hemopexin	HEMO_MOUSE	9	22.1976154082478	1.22197615408248	W_V	W_C	extracellular space,cell,extracellular exosome,blood microparticle	heme transporter activity,heme binding,metal ion binding	positive regulation of immunoglobulin production,positive regulation of humoral immune response mediated by circulating immunoglobulin,cellular iron ion homeostasis,heme transport,hemoglobin metabolic process,heme metabolic process,positive regulation of tyrosine phosphorylation of STAT protein,regulation of protein metabolic process,positive regulation of response to interferon-gamma,positive re…
W_V / W_C	Q5RJI5	Q5RJI5	-0.0893889448338779	0.0893889448338779	8.09487411087792E-11	1.08182912712583E-09	220	Q5RJI5	Brsk1	Serine/threonine-protein kinase BRSK1	BRSK1_MOUSE	11	-6.00792305454665	0.939920769454534	W_V	W_C	nucleus,nucleoplasm,cytoplasm,centrosome,synaptic vesicle,cell junction	magnesium ion binding,protein serine/threonine kinase activity,protein binding,ATP binding,protein kinase binding,gamma-tubulin binding,tau-protein kinase activity	G2/M transition of mitotic cell cycle,protein phosphorylation,cellular response to DNA damage stimulus,neurotransmitter secretion,axonogenesis,response to UV,peptidyl-serine phosphorylation,establishment of cell polarity,neuron differentiation,G2 DNA damage checkpoint,intracellular signal transduction,neuron projection morphogenesis,centrosome duplication
SC_V / W_C	O54734	O54734	-0.24186324583712	0.24186324583712	8.15371206273802E-11	1.0874910512767E-09	96	O54734	Ddost	Dolichyl-diphosphooligosaccharide--protein glycosyltransferase 48 kDa subunit	OST48_MOUSE	5	-15.4347556381698	0.845652443618302	SC_V	W_C	endoplasmic reticulum,oligosaccharyltransferase complex,membrane,integral component of membrane,intracellular membrane-bounded organelle,protein complex	oligosaccharyl transferase activity,dolichyl-diphosphooligosaccharide-protein glycotransferase activity	protein glycosylation,protein N-linked glycosylation,protein N-linked glycosylation via asparagine,response to cytokine,T cell activation
W_C / SC_C	Q8R0A7	Q8R0A7	0.185456496412797	0.185456496412797	8.18661850831213E-11	1.08967853612655E-09	195	Q8R0A7	Kiaa0513	Uncharacterized protein KIAA0513	K0513_MOUSE	12	13.717674087059	1.13717674087059	W_C	SC_C	cellular_component	molecular_function	biological_process
SC_V / W_C	Q60864	Q60864	0.0463722464281109	0.0463722464281109	8.52821599441655E-11	1.13286281680358E-09	752	Q60864	Stip1	Stress-induced-phosphoprotein 1	STIP1_MOUSE	29	3.26649509350836	1.03266495093508	SC_V	W_C	nucleus,cytosol,myelin sheath,protein complex	RNA binding,protein binding,protein C-terminus binding,Hsp70 protein binding,chaperone binding
W_V / W_C	Q9DCS9	Q9DCS9	-0.11547632949471	0.11547632949471	8.60579546853584E-11	1.14087272456373E-09	112	Q9DCS9	Ndufb10	NADH dehydrogenase [ubiquinone] 1 beta subcomplex subunit 10	NDUBA_MOUSE	4	-7.69225088033326	0.923077491196667	W_V	W_C	mitochondrion,mitochondrial inner membrane,mitochondrial respiratory chain complex I,extracellular exosome	molecular_function	biological_process,oxidation-reduction process
W_C / SC_C	P84084	P84084	0.124183793536263	0.124183793536263	8.62564993406387E-11	1.14121324378136E-09	72	P84084	Arf5	ADP-ribosylation factor 5	ARF5_MOUSE	6	8.98909510858892	1.08989095108589	W_C	SC_C	cytoplasm,Golgi apparatus,plasma membrane,perinuclear region of cytoplasm,extracellular exosome	protein binding,GTP binding	retrograde vesicle-mediated transport, Golgi to ER,small GTPase mediated signal transduction,protein transport
SC_V / W_C	P61087	P61087	-0.24496836094335	0.24496836094335	8.67488572354275E-11	1.14543191093658E-09	64	P61087	Ube2k	Ubiquitin-conjugating enzyme E2 K	UBE2K_MOUSE	4	-15.6165698345414	0.843834301654586	SC_V	W_C	nucleus,cytoplasm,filopodium tip,extracellular exosome	ubiquitin-protein transferase activity,ATP binding,ubiquitin protein ligase binding,ubiquitin-ubiquitin ligase activity,ubiquitin protein ligase activity,ubiquitin conjugating enzyme activity	protein polyubiquitination,positive regulation of peptidyl-threonine phosphorylation,free ubiquitin chain polymerization,regulation of proteasomal ubiquitin-dependent protein catabolic process,cellular response to interferon-beta,positive regulation of type I interferon-mediated signaling pathway,intrinsic apoptotic signaling pathway in response to endoplasmic reticulum stress,protein K48-linked …
W_V / W_C	Q08642	Q08642	0.302603024895142	0.302603024895142	8.76075789434654E-11	1.15446154927098E-09	80	Q08642	Padi2	Protein-arginine deiminase type-2	PADI2_MOUSE	5	23.3367746962033	1.23336774696203	W_V	W_C	nucleus,cytoplasm,transcriptionally active chromatin,extracellular exosome	protein-arginine deiminase activity,calcium ion binding,estrogen receptor binding	regulation of chromatin disassembly,protein citrullination,substantia nigra development,intracellular estrogen receptor signaling pathway,histone H3-R26 citrullination,histone citrullination,chromatin-mediated maintenance of transcription,negative regulation of chemokine-mediated signaling pathway,negative regulation of lymphocyte chemotaxis
W_C / SC_C	P19096	P19096	0.0957332914489264	0.0957332914489264	8.90024124675657E-11	1.17050583089815E-09	465	P19096	Fasn	Fatty acid synthase	FAS_MOUSE	32	6.86084211483184	1.06860842114832	W_C	SC_C	mitochondrion,Golgi apparatus,cytosol,plasma membrane,membrane,melanosome,glycogen granule,extracellular exosome	RNA binding,fatty acid synthase activity,[acyl-carrier-protein] S-acetyltransferase activity,[acyl-carrier-protein] S-malonyltransferase activity,3-oxoacyl-[acyl-carrier-protein] synthase activity,3-oxoacyl-[acyl-carrier-protein] reductase (NADPH) activity,3-hydroxypalmitoyl-[acyl-carrier-protein] dehydratase activity,enoyl-[acyl-carrier-protein] reductase (NADPH, B-specific) activity,oleoyl-[acy…	osteoblast differentiation,acetyl-CoA metabolic process,fatty acid biosynthetic process,mammary gland development,oxidation-reduction process,cellular response to interleukin-4
W_C / SC_C	Q8K0T0	Q8K0T0	0.180514603829936	0.180514603829936	8.96433129772989E-11	1.1765907599923E-09	156	Q8K0T0	Rtn1	Reticulon-1	RTN1_MOUSE	9	13.328805274394	1.13328805274394	W_C	SC_C	endoplasmic reticulum,endoplasmic reticulum membrane,smooth endoplasmic reticulum,integral component of membrane		biological_process
SC_V / W_C	Q62393	Q62393	0.196675238426376	0.196675238426376	9.14137607286168E-11	1.19744771494113E-09	108	Q62393	Tpd52	Tumor protein D52	TPD52_MOUSE	6	14.6054171220404	1.1460541712204	SC_V	W_C	cytoplasm,endoplasmic reticulum,perinuclear region of cytoplasm	calcium ion binding,protein binding,protein homodimerization activity,protein heterodimerization activity	positive regulation of cell proliferation,B cell differentiation
SC_V / W_C	O35382	O35382	-0.281481245877678	0.281481245877678	9.19626136811325E-11	1.20225183271849E-09	172	O35382	Exoc4	Exocyst complex component 4	EXOC4_MOUSE	11	-17.7254147309331	0.822745852690669	SC_V	W_C	exocyst,cytoplasm,plasma membrane,microvillus,membrane,growth cone membrane,myelin sheath abaxonal region,synapse	protein binding,Ral GTPase binding,PDZ domain binding,protein N-terminus binding	protein targeting to membrane,exocytosis,Golgi to plasma membrane transport,vesicle targeting,vesicle docking involved in exocytosis,chemical synaptic transmission,paraxial mesoderm formation,membrane organization
SC_V / W_C	P62806	P62806	-0.0756035278397343	0.0756035278397343	9.47556508815263E-11	1.23631780063209E-09	293	P62806	Hist1h4a	Histone H4	H4_MOUSE	9	-5.10549377187465	0.948945062281254	SC_V	W_C	nuclear chromosome,nuclear chromosome, telomeric region,nucleosome,nuclear nucleosome,nucleus,nucleoplasm,membrane,extracellular matrix,protein complex,extracellular exosome	DNA binding,RNA binding,protein binding,protein domain specific binding,histone binding,protein heterodimerization activity	chromatin silencing at rDNA,nucleosome assembly,DNA replication-dependent nucleosome assembly,DNA replication-independent nucleosome assembly,DNA-templated transcription, initiation,DNA methylation on cytosine,negative regulation of megakaryocyte differentiation,positive regulation of gene expression, epigenetic,protein heterotetramerization
SC_V / W_C	Q148V7	Q148V7	-0.160460753157354	0.160460753157354	9.63490068133179E-11	1.25462750094975E-09	242	Q148V7	Kiaa1468	LisH domain and HEAT repeat-containing protein KIAA1468	K1468_MOUSE	14	-10.5260727366828	0.894739272633172	SC_V	W_C	cellular_component	molecular_function	biological_process
W_C / SC_C	Q8BMG7	Q8BMG7	0.349341285343025	0.349341285343025	1.02864978956581E-10	1.33683974620345E-09	144	Q8BMG7	Rab3gap2	Rab3 GTPase-activating protein non-catalytic subunit	RBGPR_MOUSE	10	27.3978813350715	1.27397881335072	W_C	SC_C	cytosol,plasma membrane,protein complex	GTPase activator activity,Rab guanyl-nucleotide exchange factor activity,Rab GTPase binding,enzyme regulator activity,protein heterodimerization activity	intracellular protein transport,regulation of GTPase activity,positive regulation of GTPase activity,establishment of protein localization to endoplasmic reticulum membrane,positive regulation of protein lipidation,positive regulation of endoplasmic reticulum tubular network organization,positive regulation of autophagosome assembly
SC_V / SC_C	Q8BL66	Q8BL66	0.149854430021201	0.149854430021201	1.04067414782461E-10	1.34980957248292E-09	345	Q8BL66	Eea1	Early endosome antigen 1	EEA1_MOUSE	22	10.9457520580231	1.10945752058023	SC_V	SC_C	endosome,early endosome,cytosol,serine-pyruvate aminotransferase complex,extrinsic component of plasma membrane,cytoplasmic vesicle,early endosome membrane,axonal spine,recycling endosome,extracellular exosome	nucleic acid binding,protein binding,1-phosphatidylinositol binding,GTP-dependent protein binding,protein homodimerization activity,metal ion binding	endocytosis,vesicle fusion,viral RNA genome replication
SC_V / W_C	O35098	O35098	0.1984066266767	0.1984066266767	1.06679368272043E-10	1.38097488104319E-09	627	O35098	Dpysl4	Dihydropyrimidinase-related protein 4	DPYL4_MOUSE	26	14.7430384357169	1.14743038435717	SC_V	W_C	cytoplasm	protein binding,hydrolase activity, acting on carbon-nitrogen (but not peptide) bonds,filamin binding,phosphoprotein binding	neuron death,neuron projection guidance
SC_V / W_C	Q922Q8	Q922Q8	-0.161267573273726	0.161267573273726	1.08964585547732E-10	1.40779685672432E-09	172	Q922Q8	Lrrc59	Leucine-rich repeat-containing protein 59	LRC59_MOUSE	8	-10.5760966019836	0.894239033980164	SC_V	W_C	nuclear envelope,endoplasmic reticulum,endoplasmic reticulum membrane,membrane,integral component of membrane,organelle membrane,mitochondrial nucleoid	RNA binding,cadherin binding
SC_V / W_C	Q9QXK3	Q9QXK3	-0.2789371669004	0.2789371669004	1.10318996241289E-10	1.41973881712474E-09	64	Q9QXK3	Copg2	Coatomer subunit gamma-2	COPG2_MOUSE	4	-17.5802019875155	0.824197980124845	SC_V	W_C	Golgi membrane,cytosol,COPI vesicle coat	structural molecule activity	intracellular protein transport,intra-Golgi vesicle-mediated transport
SC_V / W_C	Q9DC16	Q9DC16	-0.298990868785152	0.298990868785152	1.10258339373751E-10	1.41973881712474E-09	92	Q9DC16	Ergic1	Endoplasmic reticulum-Golgi intermediate compartment protein 1	ERGI1_MOUSE	5	-18.7179253465258	0.812820746534742	SC_V	W_C	Golgi membrane,nucleoplasm,endoplasmic reticulum membrane,endoplasmic reticulum-Golgi intermediate compartment,membrane,integral component of membrane,endoplasmic reticulum-Golgi intermediate compartment membrane,intracellular membrane-bounded organelle	molecular_function	ER to Golgi vesicle-mediated transport
SC_V / SC_C	O35855	O35855	0.911983210275861	0.911983210275861	1.12806056347072E-10	1.44892136965637E-09	24	O35855	Bcat2	Branched-chain-amino-acid aminotransferase, mitochondrial	BCAT2_MOUSE	2	88.1630316957028	1.88163031695703	SC_V	SC_C	mitochondrion	branched-chain-amino-acid transaminase activity,L-leucine transaminase activity,L-valine transaminase activity,L-isoleucine transaminase activity	isoleucine metabolic process,isoleucine catabolic process,leucine metabolic process,valine metabolic process,branched-chain amino acid metabolic process,branched-chain amino acid catabolic process,leucine biosynthetic process,valine biosynthetic process,regulation of hormone levels,cellular response to leukemia inhibitory factor
W_C / SC_C	Q8K3H0	Q8K3H0	0.177694093193261	0.177694093193261	1.13423544045275E-10	1.45402376269301E-09	180	Q8K3H0	Appl1	DCC-interacting protein 13-alpha	DP13A_MOUSE	13	13.1074606121686	1.13107460612169	W_C	SC_C	nucleus,early endosome,cytosol,endosome membrane,vesicle membrane,early endosome membrane,extracellular exosome,NuRD complex	protein binding,identical protein binding,protein kinase B binding	cell cycle,cell proliferation,insulin receptor signaling pathway,regulation of glucose import,regulation of establishment of protein localization to plasma membrane
W_V / W_C	Q9DCX2	Q9DCX2	-0.354129925538265	0.354129925538265	1.15183041437542E-10	1.47371790614467E-09	112	Q9DCX2	Atp5h	ATP synthase subunit d, mitochondrial	ATP5H_MOUSE	4	-21.7658677155862	0.782341322844138	W_V	W_C	mitochondrial proton-transporting ATP synthase, stator stalk,nucleoplasm,mitochondrion,mitochondrial inner membrane,mitochondrial proton-transporting ATP synthase complex,cytosol,myelin sheath,extracellular exosome	ATPase activity,proton-transporting ATP synthase activity, rotational mechanism	ATP synthesis coupled proton transport,Requires Ontology
W_V / SC_C	Q9EQQ9	Q9EQQ9	0.207595325455526	0.207595325455526	1.1727734688966E-10	1.49761130399524E-09	136	Q9EQQ9	Mgea5	Protein O-GlcNAcase	OGA_MOUSE	11	15.4761829560178	1.15476182956018	W_V	SC_C	nucleus,cytosol,membrane	protein binding,beta-N-acetylglucosaminidase activity,Requires Ontology	N-acetylglucosamine metabolic process,protein deglycosylation,glycoprotein metabolic process
W_V / SC_V	Q9CWZ3	Q9CWZ3	-0.176588493728903	0.176588493728903	1.20426319559799E-10	1.53485436628145E-09	48	Q9CWZ3	Rbm8a	RNA-binding protein 8A	RBM8A_MOUSE	3	-11.5207227311919	0.884792772688081	W_V	SC_V	nucleus,cytoplasm,nuclear speck,exon-exon junction complex,catalytic step 2 spliceosome	RNA binding,mRNA binding	nuclear-transcribed mRNA catabolic process, nonsense-mediated decay,regulation of alternative mRNA splicing, via spliceosome,mRNA processing,regulation of translation,RNA splicing,mRNA transport
SC_V / W_C	Q91WS0	Q91WS0	-0.132274968347187	0.132274968347187	1.20906176945376E-10	1.5380011179063E-09	156	Q91WS0	Cisd1	CDGSH iron-sulfur domain-containing protein 1	CISD1_MOUSE	4	-8.76084239647336	0.912391576035266	SC_V	W_C	mitochondrion,mitochondrial outer membrane,integral component of membrane,extracellular exosome	iron ion binding,2 iron, 2 sulfur cluster binding	regulation of cellular respiration
SC_V / W_C	Q9CPQ1	Q9CPQ1	-0.416040877247269	0.416040877247269	1.21780981437769E-10	1.54615007586952E-09	48	Q9CPQ1	Cox6c	Cytochrome c oxidase subunit 6C	COX6C_MOUSE	2	-25.0521435110279	0.749478564889721	SC_V	W_C	mitochondrion,mitochondrial inner membrane,integral component of membrane	molecular_function,cytochrome-c oxidase activity	biological_process,hydrogen ion transmembrane transport
W_V / W_C	Q8BH59	Q8BH59	0.0722110823899393	0.0722110823899393	1.24035534949268E-10	1.57175163480819E-09	773	Q8BH59	Slc25a12	Calcium-binding mitochondrial carrier protein Aralar1	CMC1_MOUSE	33	5.13267186707798	1.05132671867078	W_V	W_C	mitochondrion,mitochondrial inner membrane,integral component of membrane,myelin sheath	L-glutamate transmembrane transporter activity,calcium ion binding,L-aspartate transmembrane transporter activity	aspartate transport,L-glutamate transport,malate-aspartate shuttle,response to calcium ion,L-glutamate transmembrane transport,L-aspartate transmembrane transport
SC_V / W_C	Q6PDL0	Q6PDL0	-0.206387240039091	0.206387240039091	1.3091851187675E-10	1.65579313296992E-09	176	Q6PDL0	Dync1li2	Cytoplasmic dynein 1 light intermediate chain 2	DC1L2_MOUSE	10	-13.3295103733359	0.866704896266641	SC_V	W_C	cytoplasm,centrosome,cytoplasmic dynein complex,microtubule,membrane	microtubule motor activity,protein binding,ATP binding,dynein heavy chain binding	microtubule cytoskeleton organization,transport,microtubule-based movement,centrosome localization
W_C / SC_C	P14824	P14824	-0.211631154948234	0.211631154948234	1.31823469067225E-10	1.66087508164469E-09	447	P14824	Anxa6	Annexin A6	ANXA6_MOUSE	30	-13.6439688442292	0.863560311557708	W_C	SC_C	mitochondrion,lysosomal membrane,cytosol,focal adhesion,membrane,late endosome membrane,melanosome,perinuclear region of cytoplasm,extracellular exosome	calcium ion binding,GTP binding,calcium-dependent phospholipid binding,lipid binding,ligand-gated ion channel activity,cholesterol binding,protein homodimerization activity,calcium-dependent protein binding	calcium ion transport,muscle contraction,regulation of muscle contraction,ion transmembrane transport,protein homooligomerization,mitochondrial calcium ion homeostasis,apoptotic signaling pathway
SC_V / W_C	Q9WU78	Q9WU78	-0.151840194306946	0.151840194306946	1.31709962572629E-10	1.66087508164469E-09	243	Q9WU78	Pdcd6ip	Programmed cell death 6-interacting protein	PDC6I_MOUSE	14	-9.98983724921077	0.900101627507892	SC_V	W_C	immunological synapse,microtubule organizing center,cytosol,bicellular tight junction,focal adhesion,membrane,melanosome,actomyosin,myelin sheath,extracellular exosome,endoplasmic reticulum exit site,Flemming body,extracellular vesicle	protein binding,proteinase activated receptor binding,protein homodimerization activity,protein dimerization activity,calcium-dependent protein binding	mitotic cytokinesis,actomyosin contractile ring assembly,cell separation after cytokinesis,apoptotic process,regulation of centrosome duplication,protein transport,viral budding via host ESCRT complex,maintenance of epithelial cell apical/basal polarity,viral budding,protein homooligomerization,bicellular tight junction assembly,regulation of membrane permeability,ubiquitin-independent protein ca…
W_C / SC_C	P26231	P26231	0.253542770309542	0.253542770309542	1.42555559476337E-10	1.79267010221481E-09	183	P26231	Ctnna1	Catenin alpha-1	CTNA1_MOUSE	14	19.2130993393077	1.19213099339308	W_C	SC_C	acrosomal vesicle,Golgi apparatus,cytosol,plasma membrane,cell-cell junction,adherens junction,cell-cell adherens junction,zonula adherens,focal adhesion,intercalated disc,actin cytoskeleton,catenin complex,flotillin complex,lamellipodium,cell junction,intracellular membrane-bounded organelle	RNA binding,structural molecule activity,protein binding,beta-catenin binding,vinculin binding,gamma-catenin binding,cadherin binding,protein heterodimerization activity,actin filament binding	ovarian follicle development,actin filament organization,establishment or maintenance of cell polarity,negative regulation of neuroblast proliferation,aging,male gonad development,gap junction assembly,axon regeneration,cellular protein localization,regulation of cell proliferation,odontogenesis of dentin-containing tooth,negative regulation of apoptotic process,apical junction assembly,response …
W_V / SC_V	Q9D394	Q9D394	0.0466743907281553	0.0466743907281553	1.53394988462605E-10	1.92531124302304E-09	272	Q9D394	Rufy3	Protein RUFY3	RUFY3_MOUSE	15	3.28812450893012	1.0328812450893	W_V	SC_V	cytoplasm,cytosol,endomembrane system,membrane,lamellipodium,cell junction,filopodium,axon,dendrite,growth cone,neuronal cell body,perikaryon,invadopodium	protein binding	actin filament organization,positive regulation of cell migration,positive regulation of axon extension,regulation of axonogenesis,negative regulation of axonogenesis,positive regulation of axonogenesis,positive regulation of intracellular protein transport,regulation of establishment of cell polarity
SC_V / W_C	Q91YQ5	Q91YQ5	-0.0299989697517691	0.0299989697517691	1.57627150542729E-10	1.97467637169469E-09	332	Q91YQ5	Rpn1	Dolichyl-diphosphooligosaccharide--protein glycosyltransferase subunit 1	RPN1_MOUSE	20	-2.05790029954134	0.979420997004587	SC_V	W_C	endoplasmic reticulum,endoplasmic reticulum membrane,rough endoplasmic reticulum,cytosol,oligosaccharyltransferase complex,membrane,integral component of membrane,extracellular matrix,melanosome	RNA binding,dolichyl-diphosphooligosaccharide-protein glycotransferase activity	protein N-linked glycosylation via asparagine
SC_V / W_C	Q8BH66	Q8BH66	-0.181100779738776	0.181100779738776	1.59935677749828E-10	1.99980178883402E-09	338	Q8BH66	Atl1	Atlastin-1	ATLA1_MOUSE	18	-11.7970251312174	0.882029748687826	SC_V	W_C	Golgi cis cisterna,Golgi membrane,cytoplasm,endoplasmic reticulum,endoplasmic reticulum membrane,Golgi apparatus,integral component of membrane,axon,endoplasmic reticulum tubular network	GTPase activity,protein binding,GTP binding,identical protein binding	endoplasmic reticulum organization,axonogenesis,protein homooligomerization
SC_V / SC_C	Q60597	Q60597	-0.194368644553451	0.194368644553451	1.64285346665455E-10	2.05030597104979E-09	838	Q60597	Ogdh	2-oxoglutarate dehydrogenase, mitochondrial	ODO1_MOUSE	50	-12.6044725486471	0.873955274513529	SC_V	SC_C	mitochondrion,mitochondrial matrix,mitochondrial membrane,oxoglutarate dehydrogenase complex,cytosol	oxoglutarate dehydrogenase (succinyl-transferring) activity,thiamine pyrophosphate binding,heat shock protein binding,oxoglutarate dehydrogenase (NAD+) activity,metal ion binding,chaperone binding	generation of precursor metabolites and energy,glycolytic process,tricarboxylic acid cycle,2-oxoglutarate metabolic process,succinyl-CoA metabolic process,NADH metabolic process,cerebellar cortex development,striatum development,hippocampus development,thalamus development,pyramidal neuron development,tangential migration from the subventricular zone to the olfactory bulb,olfactory bulb mitral ce…
W_V / SC_C	Q62261	Q62261	-0.0715118594762758	0.0715118594762758	1.71216940267959E-10	2.13278158424352E-09	2572	Q62261	Sptbn1	Spectrin beta chain, non-erythrocytic 1	SPTB2_MOUSE	135	-4.83597875978163	0.951640212402184	W_V	SC_C	nucleus,nucleolus,cytoplasm,plasma membrane,spectrin,endomembrane system,postsynaptic density,membrane,axolemma,cortical cytoskeleton,M band,cuticular plate,protein complex,extracellular exosome	RNA binding,actin binding,structural constituent of cytoskeleton,protein binding,calmodulin binding,phospholipid binding,ankyrin binding,protein complex binding,cadherin binding,GTPase binding	mitotic cytokinesis,plasma membrane organization,cytoskeleton organization,common-partner SMAD protein phosphorylation,SMAD protein import into nucleus,Golgi to plasma membrane protein transport,actin filament capping,membrane assembly,protein targeting to plasma membrane,positive regulation of interleukin-2 secretion,regulation of protein localization to plasma membrane,positive regulation of pr…
SC_V / W_C	P21107	P21107	0.386592764616855	0.386592764616855	1.73050819206135E-10	2.15156592918814E-09	281	P21107	Tpm3	Tropomyosin alpha-3 chain	TPM3_MOUSE	11	30.7302278930971	1.30730227893097	SC_V	W_C	stress fiber,podosome,cytoplasm,cytosol,muscle thin filament tropomyosin,actin cytoskeleton,growth cone,cortical cytoskeleton,neuron projection,extracellular exosome,filamentous actin,cleavage furrow	protein binding,structural constituent of muscle,actin filament binding	muscle contraction,actin filament organization
W_C / SC_C	P70414	P70414	0.0547662355911869	0.0547662355911869	1.85247987106639E-10	2.28938287676225E-09	150	P70414	Slc8a1	Sodium/calcium exchanger 1	NAC1_MOUSE	11	3.86907873309716	1.03869078733097	W_C	SC_C	nucleoplasm,plasma membrane,integral component of plasma membrane,membrane,integral component of membrane,basolateral plasma membrane,T-tubule,intrinsic component of plasma membrane,sarcolemma	calcium:sodium antiporter activity,calcium ion binding,protein binding,calmodulin binding,cytoskeletal protein binding,ankyrin binding,ion channel binding,calcium:sodium antiporter activity involved in regulation of cardiac muscle cell membrane potential	embryonic placenta development,regulation of the force of heart contraction,regulation of heart rate,heart morphogenesis,sodium ion transport,calcium ion transport,cellular sodium ion homeostasis,cell communication,post-embryonic development,vascular smooth muscle contraction,positive regulation of bone mineralization,cellular response to reactive oxygen species,embryonic heart tube development,s…
SC_V / W_C	Q8R127	Q8R127	-0.242553083133158	0.242553083133158	1.84827239679942E-10	2.28938287676225E-09	80	Q8R127	Sccpdh	Saccharopine dehydrogenase-like oxidoreductase	SCPDL_MOUSE	5	-15.4751815861919	0.845248184138081	SC_V	W_C	nucleus,mitochondrion,lipid particle,membrane,midbody	molecular_function,oxidoreductase activity	biological_process,oxidation-reduction process
W_V / W_C	Q6PB66	Q6PB66	-0.0674982080054636	0.0674982080054636	1.8552254454223E-10	2.28938287676225E-09	264	Q6PB66	Lrpprc	Leucine-rich PPR motif-containing protein, mitochondrial	LPPRC_MOUSE	16	-4.57085896279593	0.954291410372041	W_V	W_C	condensed nuclear chromosome,nucleus,nuclear inner membrane,nuclear outer membrane,nucleoplasm,cytoplasm,mitochondrion,cytoskeleton,microtubule,membrane,intracellular ribonucleoprotein complex,mitochondrial nucleoid,perinuclear region of cytoplasm	single-stranded DNA binding,RNA binding,endonuclease activity,protein binding,ubiquitin protein ligase binding,beta-tubulin binding,actin filament binding	negative regulation of mitochondrial RNA catabolic process,transcription, DNA-templated,regulation of transcription, DNA-templated,RNA modification,mRNA transport,regulation of mitochondrial translation,nucleic acid phosphodiester bond hydrolysis
W_V / SC_V	Q8BJH1	Q8BJH1	-0.189836041548931	0.189836041548931	1.8550530349143E-10	2.28938287676225E-09	176	Q8BJH1	Zc2hc1a	Zinc finger C2HC domain-containing protein 1A	ZC21A_MOUSE	10	-12.3294649115975	0.876705350884025	W_V	SC_V	cellular_component	molecular_function,metal ion binding	biological_process
W_V / W_C	Q8K3J1	Q8K3J1	-0.157662525259027	0.157662525259027	1.87092618818906E-10	2.30445050269108E-09	128	Q8K3J1	Ndufs8	NADH dehydrogenase [ubiquinone] iron-sulfur protein 8, mitochondrial	NDUS8_MOUSE	7	-10.3523621501232	0.896476378498768	W_V	W_C	mitochondrion,mitochondrial respiratory chain complex I	metal ion binding,4 iron, 4 sulfur cluster binding,NADH dehydrogenase activity,NADH dehydrogenase (ubiquinone) activity	response to oxidative stress,mitochondrial respiratory chain complex I assembly,oxidation-reduction process
W_V / W_C	P56480	P56480	-0.164086877776553	0.164086877776553	2.11818203469604E-10	2.60414111602667E-09	1159	P56480	Atp5b	ATP synthase subunit beta, mitochondrial	ATPB_MOUSE	27	-10.7506775271436	0.892493224728564	W_V	W_C	nucleus,mitochondrion,mitochondrial inner membrane,mitochondrial proton-transporting ATP synthase complex,plasma membrane,cell surface,membrane,extracellular matrix,mitochondrial membrane,mitochondrial nucleoid,myelin sheath,proton-transporting ATP synthase complex,proton-transporting ATP synthase complex, catalytic core F(1),extracellular exosome	protein binding,ATP binding,MHC class I protein binding,angiostatin binding,proton-transporting ATP synthase activity, rotational mechanism,proton-transporting ATPase activity, rotational mechanism,ATPase activity	angiogenesis,osteoblast differentiation,lipid metabolic process,ATP biosynthetic process,negative regulation of cell adhesion involved in substrate-bound cell migration,ATP synthesis coupled proton transport,proton transport,positive regulation of blood vessel endothelial cell migration,regulation of intracellular pH,Requires Ontology
W_V / SC_V	P08113	P08113	0.180424446268581	0.180424446268581	2.1470058212086E-10	2.6346714556913E-09	567	P08113	Hsp90b1	Endoplasmin	ENPL_MOUSE	27	13.3217232999121	1.13321723299912	W_V	SC_V	extracellular region,nucleus,endoplasmic reticulum,endoplasmic reticulum lumen,endoplasmic reticulum membrane,cytosol,plasma membrane,focal adhesion,membrane,midbody,extracellular matrix,endoplasmic reticulum chaperone complex,melanosome,perinuclear region of cytoplasm,extracellular exosome	RNA binding,protein binding,ATP binding,protein phosphatase binding,virion binding,low-density lipoprotein particle receptor binding,unfolded protein binding	response to hypoxia,protein folding,receptor-mediated endocytosis,ER-associated ubiquitin-dependent protein catabolic process,retrograde protein transport, ER to cytosol,actin rod assembly,negative regulation of apoptotic process,regulation of phosphoprotein phosphatase activity,cellular response to ATP
SC_V / W_C	Q8R3P0	Q8R3P0	0.0696842575205269	0.0696842575205269	2.2456605510609E-10	2.74552795520445E-09	112	Q8R3P0	Aspa	Aspartoacylase	ACY2_MOUSE	7	4.94869719564639	1.04948697195646	SC_V	W_C	nucleus,cytosol,extracellular exosome	aminoacylase activity,protein binding,hydrolase activity, acting on ester bonds,aspartoacylase activity,metal ion binding	acetate metabolic process,central nervous system myelination,positive regulation of oligodendrocyte differentiation
W_V / SC_V	Q9JME5	Q9JME5	0.220733588661072	0.220733588661072	2.24406679503142E-10	2.74552795520445E-09	480	Q9JME5	Ap3b2	AP-3 complex subunit beta-2	AP3B2_MOUSE	26	16.5325986524287	1.16532598652429	W_V	SC_V	trans-Golgi network,AP-3 adaptor complex,clathrin adaptor complex,clathrin-coated vesicle membrane,axon cytoplasm		intracellular protein transport,anterograde axonal transport,vesicle-mediated transport,anterograde synaptic vesicle transport
W_V / W_C	Q9D8X2	Q9D8X2	0.385043831460145	0.385043831460145	2.28107156695053E-10	2.78366626340248E-09	85	Q9D8X2	Ccdc124	Coiled-coil domain-containing protein 124	CC124_MOUSE	6	30.589946187055	1.30589946187055	W_V	W_C	cytoplasm,microtubule organizing center,midbody	RNA binding	cell cycle,biological_process,cell division
W_C / SC_C	P62852	P62852	-0.145505806647828	0.145505806647828	2.32519603744463E-10	2.83227753490949E-09	72	P62852	Rps25	40S ribosomal protein S25	RS25_MOUSE	5	-9.59376408722368	0.904062359127763	W_C	SC_C	nucleus,nucleolus,ribosome,small ribosomal subunit,cytosolic small ribosomal subunit,extracellular matrix,extracellular exosome	RNA binding
W_V / SC_V	P10639	P10639	-0.0297823984672011	0.0297823984672011	2.34677549610864E-10	2.85018296908925E-09	128	P10639	Txn	Thioredoxin	THIO_MOUSE	5	-2.04319654170603	0.97956803458294	W_V	SC_V	nucleus,cytoplasm,mitochondrion,cytosol,extracellular exosome	RNA binding,thioredoxin-disulfide reductase activity,protein binding,protein disulfide oxidoreductase activity,peptide disulfide oxidoreductase activity,oxidoreductase activity, acting on a sulfur group of donors, disulfide as acceptor,protein-disulfide reductase activity	negative regulation of transcription from RNA polymerase II promoter,transcription, DNA-templated,glycerol ether metabolic process,response to radiation,positive regulation of peptidyl-serine phosphorylation,regulation of protein import into nucleus, translocation,cellular response to oxidative stress,positive regulation of DNA binding,cell redox homeostasis,negative regulation of protein export …
W_C / SC_C	Q8R0S4	Q8R0S4	0.428535861975375	0.428535861975375	2.34853004420562E-10	2.85018296908925E-09	144	Q8R0S4	Cacnb4	Voltage-dependent L-type calcium channel subunit beta-4	CACB4_MOUSE	9	34.5867012717632	1.34586701271763	W_C	SC_C	plasma membrane,voltage-gated calcium channel complex,synapse	voltage-gated calcium channel activity,protein binding,high voltage-gated calcium channel activity,protein kinase binding	calcium ion transport,cellular calcium ion homeostasis,gamma-aminobutyric acid signaling pathway,neuromuscular junction development,adult walking behavior,gamma-aminobutyric acid secretion,neuronal action potential propagation,synaptic transmission, glutamatergic,regulation of membrane potential,cAMP metabolic process,spleen development,thymus development,Peyer's patch development,muscle fiber de…
W_V / SC_V	Q9D4H8	Q9D4H8	0.354707947769067	0.354707947769067	2.3667478993172E-10	2.86702195069581E-09	144	Q9D4H8	Cul2	Cullin-2	CUL2_MOUSE	8	27.8726695805141	1.27872669580514	W_V	SC_V	nucleoplasm,nucleolus,VCB complex,Cul2-RING ubiquitin ligase complex	protein binding,ubiquitin protein ligase binding,protein complex binding,ubiquitin protein ligase activity	protein catabolic process,protein ubiquitination involved in ubiquitin-dependent protein catabolic process
W_V / W_C	Q9D2R6	Q9D2R6	-0.179107910651876	0.179107910651876	2.38804140805426E-10	2.88751820072787E-09	48	Q9D2R6	Coa3	Cytochrome c oxidase assembly factor 3 homolog, mitochondrial	COA3_MOUSE	3	-11.675101621515	0.88324898378485	W_V	W_C	mitochondrion,integral component of mitochondrial inner membrane	molecular_function	mitochondrial respiratory chain complex IV assembly,positive regulation of mitochondrial translation
SC_V / W_C	Q9CZS1	Q9CZS1	0.163196730817977	0.163196730817977	2.41120585457119E-10	2.91019763288464E-09	208	Q9CZS1	Aldh1b1	Aldehyde dehydrogenase X, mitochondrial	AL1B1_MOUSE	10	11.9765573297706	1.11976557329771	SC_V	W_C	nucleoplasm,mitochondrion,mitochondrial matrix,intracellular membrane-bounded organelle	aldehyde dehydrogenase (NAD) activity	ethanol catabolic process,oxidation-reduction process
W_V / W_C	Q9D855	Q9D855	-0.122781588642897	0.122781588642897	2.41892891303365E-10	2.91419136566573E-09	80	Q9D855	Uqcrb	Cytochrome b-c1 complex subunit 7	QCR7_MOUSE	3	-8.15848082302394	0.918415191769761	W_V	W_C	mitochondrion,mitochondrial inner membrane,mitochondrial respiratory chain complex III	ubiquinol-cytochrome-c reductase activity	mitochondrial electron transport, ubiquinol to cytochrome c,aerobic respiration,mitochondrial respiratory chain complex III assembly,hydrogen ion transmembrane transport
W_C / SC_C	Q8BUV3	Q8BUV3	0.0886733906550651	0.0886733906550651	2.43367330429105E-10	2.92661405372122E-09	313	Q8BUV3	Gphn	Gephyrin	GEPH_MOUSE	23	6.33919061054191	1.06339190610542	W_C	SC_C	intracellular,cytoplasm,cytoskeleton,extrinsic component of plasma membrane,cell junction,dendrite,neuronal cell body,postsynaptic membrane,inhibitory synapse,postsynapse,postsynaptic specialization	protein binding,ATP binding,cytoskeletal protein binding,nitrate reductase activity,molybdopterin cofactor binding,metal ion binding,molybdopterin adenylyltransferase activity,molybdopterin molybdotransferase activity,structural constituent of postsynaptic specialization	Mo-molybdopterin cofactor biosynthetic process,establishment of synaptic specificity at neuromuscular junction,response to metal ion,molybdenum incorporation into molybdenum-molybdopterin complex,molybdopterin cofactor biosynthetic process,oxidation-reduction process,glycine receptor clustering,gamma-aminobutyric acid receptor clustering,maintenance of postsynaptic specialization structure,postsy…
W_C / SC_C	E9Q401	E9Q401	0.159085080802543	0.159085080802543	2.46794267725946E-10	2.96242864641217E-09	337	E9Q401	Ryr2	Ryanodine receptor 2	RYR2_MOUSE	30	11.6578808621868	1.11657880862187	W_C	SC_C	smooth endoplasmic reticulum,plasma membrane,membrane,integral component of membrane,sarcoplasmic reticulum,sarcomere,Z disc,sarcoplasmic reticulum membrane,calcium channel complex,protein complex,extracellular exosome	ryanodine-sensitive calcium-release channel activity,calcium channel activity,calcium ion binding,protein binding,calmodulin binding,calcium-release channel activity,enzyme binding,protein kinase binding,protein kinase A catalytic subunit binding,protein kinase A regulatory subunit binding,identical protein binding,protein self-association,suramin binding,calcium-induced calcium release activity,…	response to hypoxia,regulation of heart rate,embryonic heart tube morphogenesis,left ventricular cardiac muscle tissue morphogenesis,cardiac muscle hypertrophy,detection of calcium ion,calcium ion transport,cellular calcium ion homeostasis,positive regulation of heart rate,regulation of cardiac muscle contraction by regulation of the release of sequestered calcium ion,regulation of cardiac muscle…
SC_V / W_C	Q61147	Q61147	0.239347666386625	0.239347666386625	2.50891965876078E-10	3.00615019730284E-09	64	Q61147	Cp	Ceruloplasmin	CERU_MOUSE	4	18.0458780712484	1.18045878071248	SC_V	W_C	extracellular space,lysosomal membrane,extracellular exosome,blood microparticle	ferroxidase activity,copper ion binding,chaperone binding	copper ion transport,cellular iron ion homeostasis,oxidation-reduction process
SC_V / SC_C	P17710	P17710	-0.280728070113952	0.280728070113952	2.55562447173767E-10	3.05656390623407E-09	777	P17710	Hk1	Hexokinase-1	HXK1_MOUSE	36	-17.6824511107574	0.823175488892426	SC_V	SC_C	mitochondrion,mitochondrial outer membrane,cytosol,cilium,membrane raft,sperm principal piece	glucokinase activity,hexokinase activity,protein binding,ATP binding,glucose binding,fructokinase activity,mannokinase activity	cellular glucose homeostasis,glycolytic process,carbohydrate phosphorylation,glucose 6-phosphate metabolic process,canonical glycolysis,establishment of protein localization to mitochondrion,maintenance of protein location in mitochondrion
SC_V / W_C	A2ALU4	A2ALU4	0.0373896693699081	0.0373896693699081	2.58221292141508E-10	3.08277933222104E-09	224	A2ALU4	Shroom2	Protein Shroom2	SHRM2_MOUSE	11	2.62552976406776	1.02625529764068	SC_V	W_C	cytoplasm,cytoskeleton,microtubule,plasma membrane,cell-cell junction,cell-cell adherens junction,bicellular tight junction,cell cortex,apical plasma membrane,neuronal cell body,apical junction complex,extracellular exosome,cortical actin cytoskeleton,filamentous actin	actin binding,protein binding,beta-catenin binding,protein domain specific binding,actin filament binding	lens morphogenesis in camera-type eye,brain development,eye pigment granule organization,cell migration,negative regulation of actin filament depolymerization,establishment of melanosome localization,melanosome organization,camera-type eye development,cellular pigment accumulation,ear development,apical protein localization,cell-cell junction maintenance,camera-type eye morphogenesis,cell morphog…
W_C / SC_C	O88910	O88910	0.196921400862578	0.196921400862578	2.81487773678201E-10	3.35448065311098E-09	140	O88910	Mpp3	MAGUK p55 subfamily member 3	MPP3_MOUSE	10	14.6249735458452	1.14624973545845	W_C	SC_C
W_V / SC_C	Q9JMH9	Q9JMH9	0.127270058974872	0.127270058974872	2.8257252596713E-10	3.36134020979278E-09	525	Q9JMH9	Myo18a	Unconventional myosin-XVIIIa	MY18A_MOUSE	41	9.22249808789786	1.09222498087898	W_V	SC_C	Golgi membrane,endoplasmic reticulum-Golgi intermediate compartment,trans-Golgi network,cytoskeleton,brush border,membrane,myosin complex,actomyosin	RNA binding,ATP binding,ADP binding,actin filament binding	Golgi organization,cell migration,actomyosin structure organization,regulation of macrophage activation,negative regulation of apoptotic process,Golgi vesicle budding,positive regulation of protein secretion,Golgi ribbon formation,asymmetric Golgi ribbon formation,positive regulation of opsonization
W_C / SC_C	Q8BH04	Q8BH04	-0.163014717331505	0.163014717331505	2.83992243152306E-10	3.37215249872577E-09	108	Q8BH04	Pck2	Phosphoenolpyruvate carboxykinase [GTP], mitochondrial	PCKGM_MOUSE	9	-10.6843259032888	0.893156740967112	W_C	SC_C	mitochondrion,extracellular exosome	phosphoenolpyruvate carboxykinase (GTP) activity,GTP binding,metal ion binding	gluconeogenesis
SC_V / W_C	Q8R574	Q8R574	0.12639117785712	0.12639117785712	2.88871298936154E-10	3.42392875327915E-09	243	Q8R574	Prpsap2	Phosphoribosyl pyrophosphate synthase-associated protein 2	KPRB_MOUSE	12	9.15598066386747	1.09155980663867	SC_V	W_C	ribose phosphate diphosphokinase complex,protein complex	magnesium ion binding,molecular_function,ribose phosphate diphosphokinase activity	nucleoside metabolic process,nucleotide biosynthetic process,bone development
W_V / SC_V	Q5HZI9	Q5HZI9	0.326813386258865	0.326813386258865	2.96641156067533E-10	3.50972206515744E-09	32	Q5HZI9	Slc25a51	Solute carrier family 25 member 51	S2551_MOUSE	2	25.4239957100359	1.25423995710036	W_V	SC_V	mitochondrion,mitochondrial inner membrane,integral component of membrane	transmembrane transporter activity	mitochondrial transport,transmembrane transport
SC_V / SC_C	P62717	P62717	-0.0752201840406931	0.0752201840406931	2.97513795575555E-10	3.51374969300504E-09	120	P62717	Rpl18a	60S ribosomal protein L18a	RL18A_MOUSE	8	-5.08027565377968	0.949197243462203	SC_V	SC_C	membrane,cytosolic large ribosomal subunit	RNA binding,structural constituent of ribosome	translation
SC_V / W_C	Q9Z2W9	Q9Z2W9	-0.299666993373954	0.299666993373954	3.00749435691815E-10	3.53581352167472E-09	224	Q9Z2W9	Gria3	Glutamate receptor 3	GRIA3_MOUSE	10	-18.7560095790879	0.812439904209121	SC_V	W_C	membrane,cell junction,AMPA glutamate receptor complex,postsynaptic membrane	AMPA glutamate receptor activity,extracellular-glutamate-gated ion channel activity,protein binding	ion transmembrane transport,ionotropic glutamate receptor signaling pathway,excitatory postsynaptic potential
SC_V / SC_C	P11087	P11087	1.49632006722626	1.49632006722626	3.00988669975946E-10	3.53581352167472E-09	48	P11087	Col1a1	Collagen alpha-1(I) chain	CO1A1_MOUSE	4	182.122175001595	2.82122175001595	SC_V	SC_C	proteinaceous extracellular matrix,collagen trimer,collagen type I trimer,extracellular space,cytoplasm,endoplasmic reticulum,Golgi apparatus,secretory granule,extracellular matrix	protease binding,extracellular matrix structural constituent,protein binding,identical protein binding,metal ion binding,platelet-derived growth factor binding	skeletal system development,blood vessel development,osteoblast differentiation,intramembranous ossification,endochondral ossification,visual perception,sensory perception of sound,positive regulation of epithelial to mesenchymal transition,negative regulation of cell-substrate adhesion,protein transport,collagen fibril organization,positive regulation of cell migration,response to corticosteroid…
W_C / SC_C	Q8R5M8	Q8R5M8	0.314242612598623	0.314242612598623	3.00417534782363E-10	3.53581352167472E-09	85	Q8R5M8	Cadm1	Cell adhesion molecule 1	CADM1_MOUSE	5	24.3358742286954	1.24335874228695	W_C	SC_C	plasma membrane,integral component of plasma membrane,cell-cell junction,cell-cell adherens junction,synaptic vesicle,basolateral plasma membrane,axon,dendrite,varicosity,synapse,extracellular exosome,cell body fiber	receptor activity,receptor binding,protein binding,PDZ domain binding,protein homodimerization activity,cell adhesion molecule binding	immune system process,apoptotic process,cell adhesion,homophilic cell adhesion via plasma membrane adhesion molecules,heterophilic cell-cell adhesion via plasma membrane cell adhesion molecules,spermatogenesis,synapse assembly,cell recognition,unidimensional cell growth,calcium-independent cell-cell adhesion via plasma membrane cell-adhesion molecules,cell differentiation,susceptibility to natura…
W_V / W_C	Q8CIB5	Q8CIB5	-0.167709877592708	0.167709877592708	3.11729331163762E-10	3.65548320487239E-09	172	Q8CIB5	Fermt2	Fermitin family homolog 2	FERM2_MOUSE	9	-10.9745256718617	0.890254743281383	W_V	W_C	nucleus,nucleoplasm,cytoplasm,focal adhesion,cell cortex,cell surface,extrinsic component of cytoplasmic side of plasma membrane,lamellipodium membrane,I band,stress fiber,filamentous actin	phosphatidylinositol-3,4,5-trisphosphate binding	cell-matrix adhesion,transforming growth factor beta receptor signaling pathway,integrin-mediated signaling pathway,regulation of cell shape,Wnt signaling pathway,integrin activation,substrate adhesion-dependent cell spreading,focal adhesion assembly,protein localization to membrane
W_C / SC_C	Q5SQX6	Q5SQX6	0.205695312863894	0.205695312863894	3.48492568977952E-10	4.07934031984475E-09	420	Q5SQX6	Cyfip2	Cytoplasmic FMR1-interacting protein 2	CYFP2_MOUSE	27	15.3242022663142	1.15324202266314	W_C	SC_C	nucleus,cytoplasm,membrane,cell junction,neuron projection,synapse,perinuclear region of cytoplasm,extracellular exosome	protein binding	apoptotic process,single organismal cell-cell adhesion,neuron projection development,positive regulation of proteolysis,positive regulation of neurotrophin TRK receptor signaling pathway,activation of cysteine-type endopeptidase activity,dendrite extension
W_C / SC_C	Q9EQQ9	Q9EQQ9	0.139482352015673	0.139482352015673	3.51078056333678E-10	4.10233155383175E-09	140	Q9EQQ9	Mgea5	Protein O-GlcNAcase	OGA_MOUSE	11	10.1509816366407	1.10150981636641	W_C	SC_C	nucleus,cytosol,membrane	protein binding,beta-N-acetylglucosaminidase activity,Requires Ontology	N-acetylglucosamine metabolic process,protein deglycosylation,glycoprotein metabolic process
W_V / W_C	Q8R3P0	Q8R3P0	0.175398597733632	0.175398597733632	3.5260246789045E-10	4.11286482864443E-09	112	Q8R3P0	Aspa	Aspartoacylase	ACY2_MOUSE	7	12.9276365969783	1.12927636596978	W_V	W_C	nucleus,cytosol,extracellular exosome	aminoacylase activity,protein binding,hydrolase activity, acting on ester bonds,aspartoacylase activity,metal ion binding	acetate metabolic process,central nervous system myelination,positive regulation of oligodendrocyte differentiation
W_C / SC_C	Q9CQN1	Q9CQN1	0.272583536700095	0.272583536700095	3.57660103991771E-10	4.15716902562266E-09	177	Q9CQN1	Trap1	Heat shock protein 75 kDa, mitochondrial	TRAP1_MOUSE	13	20.7969088180584	1.20796908818058	W_C	SC_C	nucleoplasm,mitochondrion,mitochondrial inner membrane,mitochondrial intermembrane space,mitochondrial matrix,lipid particle,membrane,extracellular exosome	RNA binding,ATP binding,protein kinase binding,unfolded protein binding	protein folding,response to stress,translational attenuation,negative regulation of cellular respiration,negative regulation of intrinsic apoptotic signaling pathway in response to hydrogen peroxide
W_C / SC_C	Q62448	Q62448	0.302556134356715	0.302556134356715	3.57279668437675E-10	4.15716902562266E-09	132	Q62448	Eif4g2	Eukaryotic translation initiation factor 4 gamma 2	IF4G2_MOUSE	11	23.3327660640077	1.23332766064008	W_C	SC_C	cytoplasm,cell-cell adherens junction,membrane,eukaryotic translation initiation factor 4F complex	RNA binding,translation initiation factor activity,protein binding,translation factor activity, RNA binding,cadherin binding	translational initiation,regulation of translational initiation,negative regulation of autophagy,positive regulation of cell growth,cellular macromolecule biosynthetic process
W_V / W_C	Q8CGY8	Q8CGY8	-0.108549967512699	0.108549967512699	3.60273811711188E-10	4.18018928807955E-09	480	Q8CGY8	Ogt	UDP-N-acetylglucosamine--peptide N-acetylglucosaminyltransferase 110 kDa subunit	OGT1_MOUSE	24	-7.24801693100295	0.92751983068997	W_V	W_C	histone acetyltransferase complex,intracellular,nucleus,nucleoplasm,cytoplasm,cytosol,plasma membrane	catalytic activity,protein binding,phosphatidylinositol-3,4,5-trisphosphate binding,N-acetyltransferase activity,protein N-acetylglucosaminyltransferase activity,protein O-GlcNAc transferase activity,histone acetyltransferase activity (H4-K5 specific),histone acetyltransferase activity (H4-K8 specific),histone acetyltransferase activity (H4-K16 specific)	regulation of glycolytic process,protein O-linked glycosylation,apoptotic process,negative regulation of protein ubiquitination,response to insulin,circadian regulation of gene expression,regulation of Rac protein signal transduction,histone H4-K5 acetylation,histone H4-K8 acetylation,histone H4-K16 acetylation,positive regulation of proteolysis,positive regulation of transcription from RNA polym…
SC_V / W_C	Q91V61	Q91V61	0.0357062188414407	0.0357062188414407	3.65917798312893E-10	4.23482584311512E-09	255	Q91V61	Sfxn3	Sideroflexin-3	SFXN3_MOUSE	10	2.50584803044331	1.02505848030443	SC_V	W_C	mitochondrion,integral component of membrane,mitochondrial membrane	molecular_function,ion transmembrane transporter activity	biological_process,ion transmembrane transport,iron ion homeostasis
W_C / SC_C	Q921I1	Q921I1	-0.31927467409142	0.31927467409142	3.66265609878633E-10	4.23482584311512E-09	168	Q921I1	Tf	Serotransferrin	TRFE_MOUSE	10	-19.8527277176196	0.801472722823804	W_C	SC_C	extracellular region,extracellular space,endosome,early endosome,late endosome,clathrin-coated pit,basal plasma membrane,cell surface,membrane,apical plasma membrane,vesicle coat,endocytic vesicle,extrinsic component of external side of plasma membrane,cytoplasmic vesicle,vesicle,basal part of cell,perinuclear region of cytoplasm,recycling endosome,extracellular exosome,blood microparticle,dense …	protein binding,ferrous iron binding,ferric iron binding,ferric iron transmembrane transporter activity,transferrin receptor binding	iron ion transport,cellular iron ion homeostasis,actin filament organization,activation of JUN kinase activity,ferric iron transport,osteoclast differentiation,positive regulation of phosphorylation,positive regulation of bone resorption,positive regulation of transcription, DNA-templated,positive regulation of receptor-mediated endocytosis,SMAD protein signal transduction,ERK1 and ERK2 cascade,c…
W_V / W_C	Q9QXZ0	Q9QXZ0	-0.0542564818585887	0.0542564818585887	3.85783249282581E-10	4.45269407650979E-09	716	Q9QXZ0	Macf1	Microtubule-actin cross-linking factor 1	MACF1_MOUSE	46	-3.6909339147038	0.963090660852962	W_V	W_C	cytoplasm,Golgi apparatus,microtubule,cell cortex,postsynaptic density,actin cytoskeleton,microtubule cytoskeleton,membrane,ruffle membrane	actin binding,calcium ion binding,protein binding,microtubule binding,ATPase activity	mesoderm formation,posttranslational protein targeting to membrane,establishment or maintenance of cell polarity,protein localization,regulation of epithelial cell migration,Wnt signaling pathway,positive regulation of Wnt signaling pathway,regulation of microtubule-based process,wound healing,Golgi to plasma membrane protein transport,regulation of focal adhesion assembly
W_C / SC_C	Q8BIZ1	Q8BIZ1	0.187285867005842	0.187285867005842	3.95197377113137E-10	4.54545833397375E-09	191	Q8BIZ1	Anks1b	Ankyrin repeat and sterile alpha motif domain-containing protein 1B	ANS1B_MOUSE	13	13.8619621821114	1.13861962182111	W_C	SC_C	nucleus,cytosol,plasma membrane,postsynaptic density,cell junction,dendritic spine,intracellular membrane-bounded organelle,postsynaptic membrane	protein binding,ephrin receptor binding	receptor localization to synapse,regulation of synaptic plasticity by receptor localization to synapse
SC_V / W_C	Q9CSN1	Q9CSN1	0.157215541246646	0.157215541246646	3.95094790101337E-10	4.54545833397375E-09	48	Q9CSN1	Snw1	SNW domain-containing protein 1	SNW1_MOUSE	3	11.5132809140118	1.11513280914012	SC_V	W_C	nucleus,nucleoplasm,spliceosomal complex,nuclear matrix,nuclear body,nuclear speck,catalytic step 2 spliceosome,post-mRNA release spliceosomal complex,SMAD protein complex,cyclin/CDK positive transcription elongation factor complex,SMAD3-SMAD4 protein complex	transcription cofactor activity,transcription coactivator activity,transcription corepressor activity,RNA binding,Notch binding,protein binding,enzyme binding,nuclear hormone receptor binding,vitamin D receptor binding,retinoic acid receptor binding,SMAD binding,androgen receptor binding	negative regulation of transcription from RNA polymerase II promoter,generation of catalytic spliceosome for second transesterification step,mRNA splicing, via spliceosome,transcription, DNA-templated,regulation of transcription from RNA polymerase II promoter,Notch signaling pathway,positive regulation of transforming growth factor beta receptor signaling pathway,skeletal muscle cell differentia…
W_C / SC_C	P28660	P28660	0.152818566222951	0.152818566222951	3.96397814585993E-10	4.55133629895083E-09	399	P28660	Nckap1	Nck-associated protein 1	NCKP1_MOUSE	26	11.1739336040621	1.11173933604062	W_C	SC_C	ruffle,focal adhesion,integral component of membrane,lamellipodium,SCAR complex,lamellipodium membrane,filamentous actin,extracellular exosome	protein binding,protein complex binding,Rac GTPase binding	in utero embryonic development,somitogenesis,neural tube closure,zygotic determination of anterior/posterior axis, embryo,endoderm development,mesodermal cell migration,embryonic body morphogenesis,positive regulation of lamellipodium assembly,Rac protein signal transduction,lamellipodium assembly,positive regulation of actin filament polymerization,notochord development,establishment or maintena…
SC_V / W_C	Q3UPL0	Q3UPL0	-0.378112807935765	0.378112807935765	3.99466594481408E-10	4.57860843188586E-09	161	Q3UPL0	Sec31a	Protein transport protein Sec31A	SC31A_MOUSE	9	-23.0556556980279	0.769443443019721	SC_V	W_C	cytoplasm,endoplasmic reticulum,endoplasmic reticulum membrane,cytosol,vesicle coat,COPII vesicle coat,ER to Golgi transport vesicle,intracellular membrane-bounded organelle,perinuclear region of cytoplasm,endoplasmic reticulum exit site	calcium-dependent protein binding	protein transport,vesicle-mediated transport,response to calcium ion
W_C / SC_C	Q80UG2	Q80UG2	0.153494715310258	0.153494715310258	4.08192319829346E-10	4.66243199915803E-09	229	Q80UG2	Plxna4	Plexin-A4	PLXA4_MOUSE	17	11.226049795904	1.11226049795904	W_C	SC_C	plasma membrane,integral component of membrane	protein binding,semaphorin receptor activity	nervous system development,axon guidance,motor neuron axon guidance,cranial nerve morphogenesis,facial nerve morphogenesis,facial nerve structural organization,glossopharyngeal nerve morphogenesis,trigeminal nerve morphogenesis,trigeminal nerve structural organization,vagus nerve morphogenesis,postganglionic parasympathetic fiber development,branchiomotor neuron axon guidance,chemorepulsion of br…
SC_V / W_C	Q99M87	Q99M87	-0.193936220844351	0.193936220844351	4.08133093353563E-10	4.66243199915803E-09	64	Q99M87	Dnaja3	DnaJ homolog subfamily A member 3, mitochondrial	DNJA3_MOUSE	4	-12.578273274803	0.87421726725197	SC_V	W_C	nucleus,cytoplasm,mitochondrion,mitochondrial matrix,cytosol,extrinsic component of plasma membrane,cell junction,neuromuscular junction,mitochondrial nucleoid,intracellular membrane-bounded organelle,postsynaptic membrane,actin filament,IkappaB kinase complex,I-kappaB/NF-kappaB complex	interferon-gamma receptor binding,protein binding,ATP binding,transcription factor binding,protein kinase binding,Hsp70 protein binding,GTPase regulator activity,metal ion binding,NF-kappaB binding,unfolded protein binding	negative regulation of transcription from RNA polymerase II promoter,mitochondrial DNA replication,protein folding,negative regulation of protein kinase activity,apoptotic process,activation of cysteine-type endopeptidase activity involved in apoptotic process,activation-induced cell death of T cells,mitochondrion organization,small GTPase mediated signal transduction,neuromuscular junction devel…
SC_V / W_C	Q6ZPE2	Q6ZPE2	-0.168914502038894	0.168914502038894	4.11691430317762E-10	4.69427775985815E-09	392	Q6ZPE2	Sbf1	Myotubularin-related protein 5	MTMR5_MOUSE	21	-11.0488293184732	0.889511706815268	SC_V	W_C	cellular_component,nucleus	pseudophosphatase activity,Rab guanyl-nucleotide exchange factor activity	regulation of cell growth,spermatogenesis,negative regulation of catalytic activity,positive regulation of GTPase activity
SC_V / W_C	P54227	P54227	0.404641936277485	0.404641936277485	4.15756650363845E-10	4.73245759603811E-09	176	P54227	Stmn1	Stathmin	STMN1_MOUSE	6	32.3760324408083	1.32376032440808	SC_V	W_C	intracellular,cytoplasm,cytosol,microtubule,membrane,neuron projection,extracellular exosome	protein binding,tubulin binding	mitotic cytokinesis,microtubule depolymerization,mitotic spindle organization,axonogenesis,brain development,response to virus,regulation of microtubule polymerization or depolymerization,negative regulation of microtubule polymerization,negative regulation of Rho protein signal transduction,hepatocyte growth factor receptor signaling pathway,positive regulation of cellular component movement,neg…
W_C / SC_C	P37040	P37040	0.591943053711695	0.591943053711695	4.16986989693599E-10	4.73829278133759E-09	114	P37040	Por	NADPH--cytochrome P450 reductase	NCPR_MOUSE	8	50.7275412969128	1.50727541296913	W_C	SC_C	mitochondrion,endoplasmic reticulum membrane,membrane,integral component of membrane,intracellular membrane-bounded organelle	NADPH-hemoprotein reductase activity,cytochrome-b5 reductase activity, acting on NAD(P)H,nitric oxide dioxygenase activity,electron carrier activity,FMN binding,oxidoreductase activity,hydrolase activity,enzyme binding,iron-cytochrome-c reductase activity,flavin adenine dinucleotide binding,NADP binding	regulation of growth plate cartilage chondrocyte proliferation,response to nutrient,carnitine metabolic process,flavonoid metabolic process,internal peptidyl-lysine acetylation,fatty acid oxidation,positive regulation of chondrocyte differentiation,positive regulation of monooxygenase activity,response to drug,negative regulation of cysteine-type endopeptidase activity involved in apoptotic proce…
W_V / W_C	P35505	P35505	0.526240050002531	0.526240050002531	4.22396343432693E-10	4.79151316038254E-09	120	P35505	Fah	Fumarylacetoacetase	FAAA_MOUSE	7	44.0170928595306	1.44017092859531	W_V	W_C	extracellular exosome	fumarylacetoacetase activity,metal ion binding	arginine catabolic process,L-phenylalanine catabolic process,tyrosine catabolic process
SC_V / W_C	Q99JW2	Q99JW2	0.202311125157383	0.202311125157383	4.34733897402087E-10	4.92300718807647E-09	208	Q99JW2	Acy1	Aminoacylase-1	ACY1_MOUSE	11	15.0539986903918	1.15053998690392	SC_V	W_C	cytoplasm,extracellular exosome	aminoacylase activity,metallopeptidase activity,identical protein binding,metal ion binding	proteolysis,cellular amino acid metabolic process
W_V / SC_V	P50153	P50153	-0.444206702157886	0.444206702157886	4.48212857535737E-10	5.06695425590913E-09	64	P50153	Gng4	Guanine nucleotide-binding protein G(I)/G(S)/G(O) subunit gamma-4	GBG4_MOUSE	3	-26.5011644819446	0.734988355180554	W_V	SC_V	heterotrimeric G-protein complex,extracellular exosome	GTPase activity,signal transducer activity	G-protein coupled receptor signaling pathway,negative regulation of cell growth
W_V / SC_C	Q64521	Q64521	-0.191176770262146	0.191176770262146	4.60644824326734E-10	5.19859338496598E-09	204	Q64521	Gpd2	Glycerol-3-phosphate dehydrogenase, mitochondrial	GPDM_MOUSE	15	-12.4109012511503	0.875890987488497	W_V	SC_C	mitochondrion,mitochondrial inner membrane,glycerol-3-phosphate dehydrogenase complex	calcium ion binding,sn-glycerol-3-phosphate:ubiquinone-8 oxidoreductase activity	glycerol-3-phosphate metabolic process,gluconeogenesis,glycerol catabolic process,multicellular organism growth,camera-type eye development,oxidation-reduction process
SC_V / SC_C	P67778	P67778	-0.252713876701606	0.252713876701606	4.74330504060031E-10	5.34390782901761E-09	293	P67778	Phb	Prohibitin	PHB_MOUSE	19	-16.0683921569552	0.839316078430448	SC_V	SC_C	nucleus,nucleoplasm,cytoplasm,mitochondrion,mitochondrial inner membrane,early endosome,plasma membrane,integral component of plasma membrane,cell surface,membrane,mitochondrial crista,extrinsic component of mitochondrial outer membrane,myelin sheath,extracellular exosome	RNA polymerase II transcription factor activity, sequence-specific DNA binding,complement component C3a binding,complement component C3b binding,protein binding,protein C-terminus binding,enzyme binding,proteinase activated receptor binding,histone deacetylase binding,transcription regulatory region DNA binding	negative regulation of transcription from RNA polymerase II promoter,ovarian follicle development,ovarian follicle atresia,osteoblast differentiation,regulation of transcription, DNA-templated,mitochondrion organization,negative regulation of cell proliferation,positive regulation of gene expression,positive regulation of cell death,negative regulation of transcription by competitive promoter bin…
W_V / W_C	Q9CRB9	Q9CRB9	-0.187462147537055	0.187462147537055	4.79688634962918E-10	5.39506706648243E-09	96	Q9CRB9	Chchd3	MICOS complex subunit Mic19	MIC19_MOUSE	4	-12.1850879829135	0.878149120170865	W_V	W_C	nucleus,cytoplasm,mitochondrion,mitochondrial inner membrane,MICOS complex,extracellular exosome	transcriptional repressor activity, RNA polymerase II transcription regulatory region sequence-specific binding,protein binding,phosphatase binding,protein complex scaffold	negative regulation of transcription from RNA polymerase II promoter,transcription, DNA-templated,inner mitochondrial membrane organization,mitochondrial fusion,cristae formation
W_V / SC_V	P14869	P14869	0.198823278178187	0.198823278178187	4.80560646243718E-10	5.39568263010378E-09	192	P14869	Rplp0	60S acidic ribosomal protein P0	RLA0_MOUSE	10	14.7761811041486	1.14776181104149	W_V	SC_V	nucleus,cytoplasm,endoplasmic reticulum,cytosol,focal adhesion,membrane,cytosolic large ribosomal subunit,dendrite,intracellular ribonucleoprotein complex,cytoplasmic ribonucleoprotein granule,extracellular exosome	RNA binding,structural constituent of ribosome,peptide binding	lactation,response to selenium ion,ribosome biogenesis,cellular response to cAMP,cellular response to interleukin-4,cellular response to Thyroid stimulating hormone,cellular response to phorbol 13-acetate 12-myristate
SC_V / W_C	Q9Z1N5	Q9Z1N5	-0.0199017372578726	0.0199017372578726	4.82092406652052E-10	5.40369111836477E-09	308	Q9Z1N5	Ddx39b	Spliceosome RNA helicase Ddx39b	DX39B_MOUSE	15	-1.37001203743077	0.986299879625692	SC_V	W_C	transcription export complex,nucleus,spliceosomal complex,nucleolus,cytoplasm,nuclear matrix,nuclear speck,U4 snRNP,U6 snRNP	RNA binding,ATP-dependent RNA helicase activity,ATP binding,RNA-dependent ATPase activity,ATPase activity,U6 snRNA binding,U4 snRNA binding,protein complex binding,identical protein binding,ATP-dependent protein binding	spliceosomal complex assembly,mRNA splicing, via spliceosome,liver development,mRNA export from nucleus,cellular response to DNA damage stimulus,RNA splicing,regulation of gene expression,RNA secondary structure unwinding,positive regulation of DNA-templated transcription, elongation,positive regulation of translation,viral mRNA export from host cell nucleus,positive regulation of cell growth inv…
W_V / W_C	Q8BVE3	Q8BVE3	-0.152432375357516	0.152432375357516	5.14447634431536E-10	5.75658183477458E-09	463	Q8BVE3	Atp6v1h	V-type proton ATPase subunit H	VATH_MOUSE	22	-10.0267760153827	0.899732239846173	W_V	W_C	vacuolar proton-transporting V-type ATPase, V1 domain,lysosomal membrane,extracellular exosome	proton-transporting ATPase activity, rotational mechanism	endocytosis,vacuolar acidification,ATP hydrolysis coupled proton transport
W_V / SC_V	Q62188	Q62188	-0.198726536972225	0.198726536972225	5.19224536418326E-10	5.8002037046257E-09	565	Q62188	Dpysl3	Dihydropyrimidinase-related protein 3	DPYL3_MOUSE	20	-12.8680664819309	0.871319335180691	W_V	SC_V	extracellular space,cytosol,lamellipodium,growth cone,filamentous actin,cell body,exocytic vesicle	protein binding,hydrolase activity, acting on carbon-nitrogen (but not peptide) bonds,SH3 domain binding,filamin binding,chondroitin sulfate binding,phosphoprotein binding	nervous system development,positive regulation of neuron projection development,negative regulation of neuron projection development,negative regulation of cell migration,response to axon injury,actin filament bundle assembly,protein homooligomerization,positive regulation of filopodium assembly,actin crosslink formation,cellular response to cytokine stimulus
SC_V / W_C	O35643	O35643	-0.323537533178648	0.323537533178648	5.26561652382641E-10	5.87222977876722E-09	153	O35643	Ap1b1	AP-1 complex subunit beta-1	AP1B1_MOUSE	9	-20.0891964470808	0.799108035529192	SC_V	W_C	Golgi apparatus,trans-Golgi network,cytosol,clathrin adaptor complex,clathrin-coated vesicle membrane,intracellular membrane-bounded organelle	protein binding,protein transporter activity,protein kinase binding	intracellular protein transport,determination of left/right symmetry,heart development,vesicle-mediated transport
SC_V / W_C	Q9R0P9	Q9R0P9	-0.256433600394929	0.256433600394929	5.2855351694333E-10	5.88450306721731E-09	551	Q9R0P9	Uchl1	Ubiquitin carboxyl-terminal hydrolase isozyme L1	UCHL1_MOUSE	13	-16.2845156265384	0.837154843734616	SC_V	W_C	nucleoplasm,cytoplasm,endoplasmic reticulum membrane,cytosol,axon,neuronal cell body,myelin sheath,neuron projection terminus,extracellular exosome,axon cytoplasm,plasma membrane	cysteine-type endopeptidase activity,thiol-dependent ubiquitin-specific protease activity,omega peptidase activity,ligase activity,ubiquitin protein ligase binding,alpha-2A adrenergic receptor binding,ubiquitin binding	response to ischemia,ubiquitin-dependent protein catabolic process,axonogenesis,axon target recognition,adult walking behavior,cell proliferation,protein deubiquitination,sensory perception of pain,axonal transport of mitochondrion,eating behavior,negative regulation of MAP kinase activity,muscle fiber development,neuromuscular process
W_C / SC_C	Q61548	Q61548	0.184326294304167	0.184326294304167	5.47332425620429E-10	6.07309020831273E-09	486	Q61548	Snap91	Clathrin coat assembly protein AP180	AP180_MOUSE	25	13.6286229557099	1.1362862295571	W_C	SC_C	AP-2 adaptor complex,extrinsic component of endosome membrane,presynaptic endosome,presynaptic endocytic zone,extrinsic component of presynaptic endocytic zone	protein binding,1-phosphatidylinositol binding,protein kinase binding,clathrin heavy chain binding	chemical synaptic transmission,neurotransmitter secretion,protein transport,synaptic vesicle budding from presynaptic endocytic zone membrane,clathrin coat assembly,regulation of clathrin-dependent endocytosis
W_V / SC_V	Q9R0X4	Q9R0X4	0.200594196458205	0.200594196458205	5.46622966016527E-10	6.07309020831273E-09	128	Q9R0X4	Acot9	Acyl-coenzyme A thioesterase 9, mitochondrial	ACOT9_MOUSE	6	14.9171561776002	1.149171561776	W_V	SC_V	mitochondrion	acetyl-CoA hydrolase activity,protein binding,acyl-CoA hydrolase activity,carboxylic ester hydrolase activity	acyl-CoA metabolic process
W_V / W_C	Q4KUS2	Q4KUS2	-0.379131373362959	0.379131373362959	5.51030329123229E-10	6.10386280683147E-09	181	Q4KUS2	Unc13a	Protein unc-13 homolog A	UN13A_MOUSE	11	-23.1099604450329	0.768900395549671	W_V	W_C	cytoplasm,cell junction,axon,neuromuscular junction,presynaptic membrane,neuron projection,terminal bouton,calyx of Held,synapse,presynaptic active zone,presynapse	protein binding,syntaxin-1 binding,diacylglycerol binding,metal ion binding,protein N-terminus binding	positive regulation of neurotransmitter secretion,neurotransmitter secretion,neuromuscular junction development,regulation of synaptic vesicle priming,synaptic vesicle docking,synaptic vesicle priming,synaptic vesicle maturation,positive regulation of synaptic plasticity,synaptic transmission, glutamatergic,intracellular signal transduction,regulation of short-term neuronal synaptic plasticity,be…
[truncated: 16,900 more rows]
