# Supplementary material for: Antioxidants Prevent the Effects of Physical Exercise on Visual Cortical Plasticity
Source: Cells. 2022 Dec 22;12(1):48. doi: 10.3390/cells12010048 (PMC9818657; doi:10.3390/cells12010048)
Supplement: Supplementary file 1 [file cells-12-00048-s001.zip › Table S2.xlsx]

## Sheet: Sheet1
Table S1: list of significantly-affected proteins
Comparison (group1/group2)	Group	ProteinGroups	AVG Log2 Ratio	Absolute AVG Log2 Ratio	Pvalue	Qvalue	Genes	ProteinDescriptions
Wheel_cage_control_food vs. Standard_cage_control_food
W_C / SC_C	Q62261	Q62261	0.12535164942483	0.12535164942483	1.42026e-46	1.87531e-43	Sptbn1	Spectrin beta chain, non-erythrocytic 1
W_C / SC_C	Q68FD5	Q68FD5	0.038707440644704	0.038707440644704	3.98469e-27	1.64418e-24	Cltc	Clathrin heavy chain 1
W_C / SC_C	Q9QXS1	Q9QXS1	0.169172647665004	0.169172647665004	4.52742e-27	1.66056e-24	Plec	Plectin
W_C / SC_C	P07901	P07901	-0.00784744034007045	0.00784744034007045	4.2152e-16	8.43295e-14	Hsp90aa1	Heat shock protein HSP 90-alpha
W_C / SC_C	P17426	P17426	0.0921553547065135	0.0921553547065135	1.65049e-14	2.945e-12	Ap2a1	AP-2 complex subunit alpha-1
W_C / SC_C	Q99NE5	Q99NE5	0.26424632367904	0.26424632367904	3.35942e-12	4.5263e-10	Rims1	Regulating synaptic membrane exocytosis protein 1
W_C / SC_C	Q8K1M6	Q8K1M6	0.321423246814655	0.321423246814655	1.98165e-11	2.42276e-09	Dnm1l	Dynamin-1-like protein
W_C / SC_C	Q6ZQ38	Q6ZQ38	0.2337996933405	0.2337996933405	1.46464e-09	1.58518e-08	Cand1	Cullin-associated NEDD8-dissociated protein 1
W_C / SC_C	P39053	P39053	0.0354798242237787	0.0354798242237787	1.81308e-09	1.89999e-07	Dnm1	Dynamin-1
W_C / SC_C	Q8BZ98	Q8BZ98	0.270086120012709	0.270086120012709	3.85684e-07	3.26447e-05	Dnm3	Dynamin-3
W_C / SC_C	Q8VDD5	Q8VDD5	0.328380415850311	0.328380415850311	4.4988e-07	3.75963e-05	Myh9	Myosin-9
W_C / SC_C	Q14BI2	Q14BI2	0.53052840635409	0.53052840635409	5.48413e-07	4.41539e-05	Grm2	Metabotropic glutamate receptor 2
W_C / SC_C	Q61301	Q61301	0.31705065602496	0.31705065602496	1.36961e-06	0.000102752	Ctnna2	Catenin alpha-2
W_C / SC_C	Q8CIB5	Q8CIB5	0.358815028310621	0.358815028310621	2.05734e-06	0.000152613	Fermt2	Fermitin family homolog 2
W_C / SC_C	Q99104	Q99104	0.259904614141042	0.259904614141042	2.26752e-06	0.000165677	Myo5a	Unconventional myosin-Va
W_C / SC_C	Q9DBG3	Q9DBG3	0.211084752607036	0.211084752607036	3.33714e-06	0.000229498	Ap2b1	AP-2 complex subunit beta
W_C / SC_C	O08788	O08788	0.180765324147924	0.180765324147924	4.86106e-07	0.00031158	Dctn1	Dynactin subunit 1
W_C / SC_C	Q9D394	Q9D394	0.178181876924973	0.178181876924973	0.000599612	0.00281264	Rufy3	Protein RUFY3
W_C / SC_C	P70336	P70336	0.160712057827947	0.160712057827947	0.00116684	0.00524048	Rock2	Rho-associated protein kinase 2
W_C / SC_C	P60469	P60469	0.0429367404663125	0.0429367404663125	0.000150237	0.00793491	Ppfia3	Liprin-alpha-3
W_C / SC_C	Q3UHJ0	Q3UHJ0	0.208808117553631	0.208808117553631	0.00054277	0.0259664	Aak1	AP2-associated protein kinase 1
W_C / SC_C	Q9JMH9	Q9JMH9	0.184934137753177	0.184934137753177	0.00211944	0.0914543	Myo18a	Unconventional myosin-XVIIIa
Wheel_cage_Vitamin-E vs. Standard_cage_Vitamin-E
W_V / W_C	Q9JHU4	Q9JHU4	-0.134649755623094	0.134649755623094	7.45949e-24	2.23852e-21	Dync1h1	Cytoplasmic dynein 1 heavy chain 1
W_V / W_C	Q9QXS1	Q9QXS1	-0.145935327099285	0.145935327099285	5.4139e-21	1.48927e-18	Plec	Plectin
W_V / W_C	Q8BZ98	Q8BZ98	-0.182901296235261	0.182901296235261	7.98728e-18	1.95304e-15	Dnm3	Dynamin-3
W_V / W_C	Q8CAQ8	Q8CAQ8	-0.0896865339069339	0.0896865339069339	2.60766e-09	2.68997e-08	Immt	MICOS complex subunit Mic60
W_V / W_C	Q6ZQ38	Q6ZQ38	-0.178975400016806	0.178975400016806	9.03866e-09	9.0414e-07	Cand1	Cullin-associated NEDD8-dissociated protein 1
W_V / W_C	Q14BI2	Q14BI2	-0.356022930222808	0.356022930222808	2.40881e-08	2.30478e-06	Grm2	Metabotropic glutamate receptor 2
W_V / W_C	P39053	P39053	-0.0857071446309685	0.0857071446309685	1.05295e-07	8.08321e-05	Dnm1	Dynamin-1
W_V / W_C	Q62261	Q62261	-0.196863508901106	0.196863508901106	4.78575e-06	0.000310127	Sptbn1	Spectrin beta chain, non-erythrocytic 1
W_V / W_C	Q99104	Q99104	-0.155537001650881	0.155537001650881	5.27567e-05	0.00305526	Myo5a	Unconventional myosin-Va
W_V / W_C	Q921G7	Q921G7	-0.191091114262178	0.191091114262178	7.23743e-05	0.00408389	Etfdh	Electron transfer flavoprotein-ubiquinone oxidoreductase, mitochondrial
W_V / W_C	Q68FD5	Q68FD5	-0.151600379029695	0.151600379029695	0.000133449	0.00710506	Cltc	Clathrin heavy chain 1
W_V / W_C	P62071	P62071	0.236517227708193	0.236517227708193	0.00055148	0.0261933	Rras2	Ras-related protein R-Ras2
